# Supplementary material for: Bacterial Etiology and Risk Factors Associated with Cellulitis and Purulent Skin Abscesses in Military Trainees
Source: PLoS One. 2016 Oct 25;11(10):e0165491. doi: 10.1371/journal.pone.0165491 (PMC5079656; doi:10.1371/journal.pone.0165491)
Supplement: S1 File — Each column represents one sample and is labeled with sample ID, infection group (abscess or cellulitis), and total number of reads associated with each sample. The results for the PBS negative control are included. (XLSX) [file pone.0165491.s001.xlsx]

## Sheet: Cellulitis_Samples_Percent_Abun
	Sup File 1. Percent abundance of each taxon per sample according to the GreenGenes database. Each column represents one sample and is labeled with sample ID, infection group (abscess or cellulitis), and total number of reads associated with each sample. The results for the PBS negative control are included.
	Sample ID	1782A	1868A	1871A	1876A	1914A	1955A	1957A	1983A	2018A	2058A	2067A	2086A	2094A	2120A	2152A	2157A	2160A	2202A	1680Z	1739Z	1773Z	2055Z	2080Z	2083Z	2128Z	2129Z	2172Z	2203Z	2250Z	2306Z	2326Z	2367Z	2423Z	2637Z	2758Z	2867Z	PBS
	Infection Group	Abscess	Abscess	Abscess	Abscess	Abscess	Abscess	Abscess	Abscess	Abscess	Abscess	Abscess	Abscess	Abscess	Abscess	Abscess	Abscess	Abscess	Abscess	Cellulitis	Cellulitis	Cellulitis	Cellulitis	Cellulitis	Cellulitis	Cellulitis	Cellulitis	Cellulitis	Cellulitis	Cellulitis	Cellulitis	Cellulitis	Cellulitis	Cellulitis	Cellulitis	Cellulitis	Cellulitis	Control
	Total Number of Reads	24790	34340	43378	44406	12870	8829	28913	6663	55430	20582	24886	49846	40747	19458	42355	34994	7977	52922	638	346	825	577	474	489	289	270	247	149	299	565	322	432	459	956	721	583	3
taxlevel	Taxon
2	p__Acidobacteria	0	0	0	0	0.03885	0.0113263	0	0	0	0	0	0	0	0	0	0	0	0	0.31348	0	0	0	0	0	0	0	0	0	0	0	0	0	0	0	0	0	0
3	c__Acidobacteriia	0	0	0	0	0.01554	0.0113263	0	0	0	0	0	0	0	0	0	0	0	0	0	0	0	0	0	0	0	0	0	0	0	0	0	0	0	0	0	0	0
4	o__Acidobacteriales	0	0	0	0	0.01554	0.0113263	0	0	0	0	0	0	0	0	0	0	0	0	0	0	0	0	0	0	0	0	0	0	0	0	0	0	0	0	0	0	0
5	f__Acidobacteriaceae	0	0	0	0	0.01554	0.0113263	0	0	0	0	0	0	0	0	0	0	0	0	0	0	0	0	0	0	0	0	0	0	0	0	0	0	0	0	0	0	0
6	unclassified	0	0	0	0	0.01554	0.0113263	0	0	0	0	0	0	0	0	0	0	0	0	0	0	0	0	0	0	0	0	0	0	0	0	0	0	0	0	0	0	0
7	unclassified	0	0	0	0	0.01554	0.0113263	0	0	0	0	0	0	0	0	0	0	0	0	0	0	0	0	0	0	0	0	0	0	0	0	0	0	0	0	0	0	0
3	c__Solibacteres	0	0	0	0	0.01554	0	0	0	0	0	0	0	0	0	0	0	0	0	0	0	0	0	0	0	0	0	0	0	0	0	0	0	0	0	0	0	0
4	o__Solibacterales	0	0	0	0	0.01554	0	0	0	0	0	0	0	0	0	0	0	0	0	0	0	0	0	0	0	0	0	0	0	0	0	0	0	0	0	0	0	0
5	f__MVS-65	0	0	0	0	0.01554	0	0	0	0	0	0	0	0	0	0	0	0	0	0	0	0	0	0	0	0	0	0	0	0	0	0	0	0	0	0	0	0
6	unclassified	0	0	0	0	0.01554	0	0	0	0	0	0	0	0	0	0	0	0	0	0	0	0	0	0	0	0	0	0	0	0	0	0	0	0	0	0	0	0
7	unclassified	0	0	0	0	0.01554	0	0	0	0	0	0	0	0	0	0	0	0	0	0	0	0	0	0	0	0	0	0	0	0	0	0	0	0	0	0	0	0
3	c__[Chloracidobacteria]	0	0	0	0	0.00777001	0	0	0	0	0	0	0	0	0	0	0	0	0	0.31348	0	0	0	0	0	0	0	0	0	0	0	0	0	0	0	0	0	0
4	o__RB41	0	0	0	0	0.00777001	0	0	0	0	0	0	0	0	0	0	0	0	0	0.31348	0	0	0	0	0	0	0	0	0	0	0	0	0	0	0	0	0	0
5	unclassified	0	0	0	0	0.00777001	0	0	0	0	0	0	0	0	0	0	0	0	0	0.31348	0	0	0	0	0	0	0	0	0	0	0	0	0	0	0	0	0	0
6	unclassified	0	0	0	0	0.00777001	0	0	0	0	0	0	0	0	0	0	0	0	0	0.31348	0	0	0	0	0	0	0	0	0	0	0	0	0	0	0	0	0	0
7	unclassified	0	0	0	0	0.00777001	0	0	0	0	0	0	0	0	0	0	0	0	0	0.31348	0	0	0	0	0	0	0	0	0	0	0	0	0	0	0	0	0	0
2	p__Actinobacteria	0.165389	0.0349447	0.0253585	0.00225195	12.8982	0.73621	0.0207519	0.060033	0.00902039	0.102031	0.0200916	0.00601854	0.0343584	0.0154178	0.110967	0.031434	0.0626802	0.00377915	14.7335	1.15607	3.15152	1.38648	2.32068	4.49898	1.7301	2.22222	2.42915	3.3557	3.34448	2.12389	1.24224	2.5463	1.08932	1.67364	1.66436	2.5729	0
3	c__Actinobacteria	0.165389	0.0349447	0.0253585	0.00225195	12.8904	0.724884	0.0207519	0.060033	0.00902039	0.102031	0.0200916	0.00601854	0.0343584	0.0154178	0.110967	0.031434	0.0626802	0.00377915	14.7335	1.15607	3.15152	1.38648	2.32068	4.49898	1.7301	2.22222	2.42915	3.3557	3.34448	2.12389	1.24224	2.5463	1.08932	1.67364	1.52566	2.5729	0
4	o__Actinomycetales	0.165389	0.0349447	0.0253585	0.00225195	12.8904	0.724884	0.0207519	0.060033	0.00902039	0.102031	0.0200916	0.00601854	0.0343584	0.0154178	0.110967	0.031434	0.0626802	0.00377915	14.7335	1.15607	3.15152	1.38648	2.32068	4.49898	1.7301	2.22222	2.42915	3.3557	3.34448	2.12389	1.24224	2.5463	1.08932	1.67364	1.52566	2.5729	0
5	f__Actinomycetaceae	0	0	0	0	0.14763	0.0113263	0	0	0	0	0	0	0	0	0.002361	0.00285763	0	0	0.626959	0	0.363636	0	0	0	0.346021	0	0	0	0	0.176991	0.310559	0	0	0.209205	0	0.171527	0
6	g__Actinobaculum	0	0	0	0	0	0	0	0	0	0	0	0	0	0	0	0	0	0	0.15674	0	0	0	0	0	0	0	0	0	0	0	0	0	0	0	0	0	0
7	unclassified	0	0	0	0	0	0	0	0	0	0	0	0	0	0	0	0	0	0	0.15674	0	0	0	0	0	0	0	0	0	0	0	0	0	0	0	0	0	0
6	g__Actinomyces	0	0	0	0	0.14763	0.0113263	0	0	0	0	0	0	0	0	0	0.00285763	0	0	0.470219	0	0.363636	0	0	0	0.346021	0	0	0	0	0.176991	0.310559	0	0	0.209205	0	0.171527	0
7	unclassified	0	0	0	0	0.14763	0.0113263	0	0	0	0	0	0	0	0	0	0.00285763	0	0	0.470219	0	0.363636	0	0	0	0.346021	0	0	0	0	0.176991	0.310559	0	0	0.209205	0	0.171527	0
6	g__Varibaculum	0	0	0	0	0	0	0	0	0	0	0	0	0	0	0.002361	0	0	0	0	0	0	0	0	0	0	0	0	0	0	0	0	0	0	0	0	0	0
7	unclassified	0	0	0	0	0	0	0	0	0	0	0	0	0	0	0.002361	0	0	0	0	0	0	0	0	0	0	0	0	0	0	0	0	0	0	0	0	0	0
5	f__Actinosynnemataceae	0	0	0.00230532	0	0	0	0.00345865	0	0	0	0	0	0	0	0	0	0	0	0.31348	0	0	0.17331	0.21097	0	0	0	0	0	0.334448	0	0	0.462963	0	0	0.277393	0	0
6	g__Lechevalieria	0	0	0.00230532	0	0	0	0.00345865	0	0	0	0	0	0	0	0	0	0	0	0.31348	0	0	0.17331	0.21097	0	0	0	0	0	0.334448	0	0	0.462963	0	0	0.277393	0	0
7	s__aerocolonigenes	0	0	0.00230532	0	0	0	0.00345865	0	0	0	0	0	0	0	0	0	0	0	0.31348	0	0	0.17331	0.21097	0	0	0	0	0	0.334448	0	0	0.462963	0	0	0.277393	0	0
5	f__Bogoriellaceae	0	0	0	0	0	0	0	0	0	0	0	0	0	0	0	0.00285763	0	0	0	0	0	0	0	0	0	0	0	0	0	0	0	0	0	0	0	0	0
6	g__Georgenia	0	0	0	0	0	0	0	0	0	0	0	0	0	0	0	0.00285763	0	0	0	0	0	0	0	0	0	0	0	0	0	0	0	0	0	0	0	0	0
7	unclassified	0	0	0	0	0	0	0	0	0	0	0	0	0	0	0	0.00285763	0	0	0	0	0	0	0	0	0	0	0	0	0	0	0	0	0	0	0	0	0
5	f__Brevibacteriaceae	0	0	0	0	0.0932401	0	0	0.0300165	0	0	0.00803665	0.00200618	0	0	0	0	0	0	0	0	0	0.17331	0.21097	0	0	0	0	0	0	0	0	0.231481	0	0	0	0.343053	0
6	g__Brevibacterium	0	0	0	0	0.0932401	0	0	0.0300165	0	0	0.00803665	0.00200618	0	0	0	0	0	0	0	0	0	0.17331	0.21097	0	0	0	0	0	0	0	0	0.231481	0	0	0	0.343053	0
7	s__casei	0	0	0	0	0.0854701	0	0	0	0	0	0.00803665	0	0	0	0	0	0	0	0	0	0	0	0.21097	0	0	0	0	0	0	0	0	0.231481	0	0	0	0.343053	0
7	s__paucivorans	0	0	0	0	0.00777001	0	0	0.0300165	0	0	0	0.00200618	0	0	0	0	0	0	0	0	0	0.17331	0	0	0	0	0	0	0	0	0	0	0	0	0	0	0
5	f__Corynebacteriaceae	0.137152	0	0.00922126	0	5.50117	0.373768	0	0.0150083	0.00180408	0.0777378	0	0.00200618	0.00490834	0	0.0944399	0.0228611	0.0376081	0	1.41066	0	1.33333	0.17331	0.421941	0	0.692042	1.48148	1.21457	0	0.334448	0.530973	0	0.694444	0.217865	0.104603	0	0.686106	0
6	g__Corynebacterium	0.137152	0	0.00922126	0	5.50117	0.373768	0	0.0150083	0.00180408	0.0777378	0	0.00200618	0.00490834	0	0.0944399	0.0228611	0.0376081	0	1.41066	0	1.33333	0.17331	0.421941	0	0.692042	1.48148	1.21457	0	0.334448	0.530973	0	0.694444	0.217865	0.104603	0	0.686106	0
7	s__durum	0	0	0	0	0.26418	0	0	0	0	0	0	0	0	0	0	0	0	0	0	0	0	0	0	0	0	0	0	0	0	0	0	0	0	0	0	0	0
7	s__kroppenstedtii	0	0	0	0	0	0	0	0	0	0	0	0	0	0	0	0	0	0	0	0	0	0	0	0	0	0	0	0	0	0	0	0	0	0.104603	0	0	0
7	s__lubricantis	0	0	0	0	0	0.0113263	0	0	0	0	0	0	0	0	0	0	0	0	0	0	0	0	0	0	0	0	0	0	0	0	0	0	0	0	0	0	0
7	s__pilosum	0	0	0	0	0.00777001	0	0	0	0	0	0	0	0	0	0	0	0	0	0	0	0	0	0	0	0	0	1.21457	0	0	0	0	0	0	0	0	0	0
7	s__simulans	0	0	0.00461063	0	0.0621601	0	0	0	0	0.0194345	0	0	0	0	0	0.00571527	0	0	0	0	0	0	0	0	0	0	0	0	0	0	0	0	0	0	0	0	0
7	unclassified	0.137152	0	0.00461063	0	5.16706	0.362442	0	0.0150083	0.00180408	0.0583034	0	0.00200618	0.00490834	0	0.0944399	0.0171458	0.0376081	0	1.41066	0	1.33333	0.17331	0.421941	0	0.692042	1.48148	0	0	0.334448	0.530973	0	0.694444	0.217865	0	0	0.686106	0
5	f__Dermabacteraceae	0	0	0	0	0	0	0	0	0	0	0	0	0	0	0	0	0	0	0	0	0	0	0	0.613497	0	0	0	0	0	0	0	0	0	0	0	0	0
6	g__Brachybacterium	0	0	0	0	0	0	0	0	0	0	0	0	0	0	0	0	0	0	0	0	0	0	0	0.613497	0	0	0	0	0	0	0	0	0	0	0	0	0
7	s__conglomeratum	0	0	0	0	0	0	0	0	0	0	0	0	0	0	0	0	0	0	0	0	0	0	0	0.613497	0	0	0	0	0	0	0	0	0	0	0	0	0
5	f__Frankiaceae	0	0	0	0	0	0.0113263	0	0	0	0	0	0	0	0	0	0	0	0	0	0	0	0	0	0	0	0	0	0	0	0	0	0	0	0	0	0	0
6	unclassified	0	0	0	0	0	0.0113263	0	0	0	0	0	0	0	0	0	0	0	0	0	0	0	0	0	0	0	0	0	0	0	0	0	0	0	0	0	0	0
7	unclassified	0	0	0	0	0	0.0113263	0	0	0	0	0	0	0	0	0	0	0	0	0	0	0	0	0	0	0	0	0	0	0	0	0	0	0	0	0	0	0
5	f__Geodermatophilaceae	0	0	0	0	0	0.0226526	0	0	0	0	0	0	0	0	0	0	0	0	0	0	0	0	0	0	0	0	0	0	0	0	0	0	0	0	0	0	0
6	g__Blastococcus	0	0	0	0	0	0.0226526	0	0	0	0	0	0	0	0	0	0	0	0	0	0	0	0	0	0	0	0	0	0	0	0	0	0	0	0	0	0	0
7	s__aggregatus	0	0	0	0	0	0.0226526	0	0	0	0	0	0	0	0	0	0	0	0	0	0	0	0	0	0	0	0	0	0	0	0	0	0	0	0	0	0	0
5	f__Gordoniaceae	0	0	0	0	0	0	0	0	0	0	0	0	0	0	0	0	0	0	0.15674	0	0.242424	0	0.632911	0.613497	0	0	0	0	0.668896	0	0	0.231481	0	0.209205	0	0	0
6	g__Gordonia	0	0	0	0	0	0	0	0	0	0	0	0	0	0	0	0	0	0	0.15674	0	0.242424	0	0.632911	0.613497	0	0	0	0	0.668896	0	0	0.231481	0	0.209205	0	0	0
7	unclassified	0	0	0	0	0	0	0	0	0	0	0	0	0	0	0	0	0	0	0.15674	0	0.242424	0	0.632911	0.613497	0	0	0	0	0.668896	0	0	0.231481	0	0.209205	0	0	0
5	f__Intrasporangiaceae	0	0	0	0	0	0	0	0	0	0	0	0	0	0	0	0	0	0	0	0	0	0	0	0	0	0	0	1.34228	0	0	0	0	0	0	0	0	0
6	g__Lapillicoccus	0	0	0	0	0	0	0	0	0	0	0	0	0	0	0	0	0	0	0	0	0	0	0	0	0	0	0	1.34228	0	0	0	0	0	0	0	0	0
7	s__jejuensis	0	0	0	0	0	0	0	0	0	0	0	0	0	0	0	0	0	0	0	0	0	0	0	0	0	0	0	1.34228	0	0	0	0	0	0	0	0	0
5	f__Microbacteriaceae	0	0	0	0	0.02331	0	0	0	0	0	0	0	0	0	0.002361	0	0	0	0.31348	1.15607	0	0.17331	0.21097	0	0.692042	0.37037	0	0	0	0	0	0	0	0	0	0.171527	0
6	g__Curtobacterium	0	0	0	0	0.01554	0	0	0	0	0	0	0	0	0	0	0	0	0	0	0	0	0	0	0	0	0	0	0	0	0	0	0	0	0	0	0	0
7	unclassified	0	0	0	0	0.01554	0	0	0	0	0	0	0	0	0	0	0	0	0	0	0	0	0	0	0	0	0	0	0	0	0	0	0	0	0	0	0	0
6	g__Frigoribacterium	0	0	0	0	0	0	0	0	0	0	0	0	0	0	0	0	0	0	0	1.15607	0	0	0	0	0	0	0	0	0	0	0	0	0	0	0	0	0
7	unclassified	0	0	0	0	0	0	0	0	0	0	0	0	0	0	0	0	0	0	0	1.15607	0	0	0	0	0	0	0	0	0	0	0	0	0	0	0	0	0
6	g__Leucobacter	0	0	0	0	0.00777001	0	0	0	0	0	0	0	0	0	0.002361	0	0	0	0	0	0	0	0	0	0	0	0	0	0	0	0	0	0	0	0	0	0
7	unclassified	0	0	0	0	0.00777001	0	0	0	0	0	0	0	0	0	0.002361	0	0	0	0	0	0	0	0	0	0	0	0	0	0	0	0	0	0	0	0	0	0
6	g__Microbacterium	0	0	0	0	0	0	0	0	0	0	0	0	0	0	0	0	0	0	0.31348	0	0	0.17331	0.21097	0	0.346021	0.37037	0	0	0	0	0	0	0	0	0	0.171527	0
7	s__chocolatum	0	0	0	0	0	0	0	0	0	0	0	0	0	0	0	0	0	0	0.31348	0	0	0	0	0	0	0	0	0	0	0	0	0	0	0	0	0	0
7	s__maritypicum	0	0	0	0	0	0	0	0	0	0	0	0	0	0	0	0	0	0	0	0	0	0.17331	0.21097	0	0.346021	0.37037	0	0	0	0	0	0	0	0	0	0.171527	0
6	g__Mycetocola	0	0	0	0	0	0	0	0	0	0	0	0	0	0	0	0	0	0	0	0	0	0	0	0	0.346021	0	0	0	0	0	0	0	0	0	0	0	0
7	unclassified	0	0	0	0	0	0	0	0	0	0	0	0	0	0	0	0	0	0	0	0	0	0	0	0	0.346021	0	0	0	0	0	0	0	0	0	0	0	0
5	f__Micrococcaceae	0	0.0145603	0.0115266	0.00225195	0.20202	0.158568	0.00345865	0	0	0.00971723	0	0	0.00736251	0	0.00472199	0	0	0	0.783699	0	0.363636	0	0.421941	0.408998	0	0	0	0	0	0	0	0	0	0	0.416089	0.171527	0
6	g__Arthrobacter	0	0.00291206	0	0	0	0	0	0	0	0	0	0	0	0	0	0	0	0	0	0	0	0	0	0.204499	0	0	0	0	0	0	0	0	0	0	0	0	0
7	s__psychrolactophilus	0	0.00291206	0	0	0	0	0	0	0	0	0	0	0	0	0	0	0	0	0	0	0	0	0	0.204499	0	0	0	0	0	0	0	0	0	0	0	0	0
6	g__Kocuria	0	0	0	0	0	0	0	0	0	0	0	0	0	0	0	0	0	0	0.626959	0	0	0	0	0	0	0	0	0	0	0	0	0	0	0	0.277393	0	0
7	s__rhizophila	0	0	0	0	0	0	0	0	0	0	0	0	0	0	0	0	0	0	0.626959	0	0	0	0	0	0	0	0	0	0	0	0	0	0	0	0.277393	0	0
6	g__Microbispora	0	0.00291206	0.0115266	0	0	0	0.00345865	0	0	0.00485861	0	0	0.00736251	0	0	0	0	0	0	0	0	0	0	0	0	0	0	0	0	0	0	0	0	0	0	0	0
7	s__rosea	0	0.00291206	0.0115266	0	0	0	0.00345865	0	0	0.00485861	0	0	0.00736251	0	0	0	0	0	0	0	0	0	0	0	0	0	0	0	0	0	0	0	0	0	0	0	0
6	g__Micrococcus	0	0	0	0.00225195	0.11655	0.147242	0	0	0	0	0	0	0	0	0.00472199	0	0	0	0.15674	0	0	0	0	0	0	0	0	0	0	0	0	0	0	0	0	0	0
7	s__luteus	0	0	0	0.00225195	0.11655	0.147242	0	0	0	0	0	0	0	0	0.00472199	0	0	0	0.15674	0	0	0	0	0	0	0	0	0	0	0	0	0	0	0	0	0	0
6	g__Nesterenkonia	0	0.00582411	0	0	0	0.0113263	0	0	0	0	0	0	0	0	0	0	0	0	0	0	0.121212	0	0.21097	0	0	0	0	0	0	0	0	0	0	0	0	0	0
7	unclassified	0	0.00582411	0	0	0	0.0113263	0	0	0	0	0	0	0	0	0	0	0	0	0	0	0.121212	0	0.21097	0	0	0	0	0	0	0	0	0	0	0	0	0	0
6	g__Renibacterium	0	0.00291206	0	0	0	0	0	0	0	0	0	0	0	0	0	0	0	0	0	0	0	0	0	0	0	0	0	0	0	0	0	0	0	0	0	0	0
7	unclassified	0	0.00291206	0	0	0	0	0	0	0	0	0	0	0	0	0	0	0	0	0	0	0	0	0	0	0	0	0	0	0	0	0	0	0	0	0	0	0
6	g__Rothia	0	0	0	0	0.0854701	0	0	0	0	0.00485861	0	0	0	0	0	0	0	0	0	0	0.242424	0	0.21097	0.204499	0	0	0	0	0	0	0	0	0	0	0.138696	0.171527	0
7	s__aeria	0	0	0	0	0.00777001	0	0	0	0	0	0	0	0	0	0	0	0	0	0	0	0	0	0	0	0	0	0	0	0	0	0	0	0	0	0	0	0
7	s__dentocariosa	0	0	0	0	0	0	0	0	0	0	0	0	0	0	0	0	0	0	0	0	0	0	0.21097	0	0	0	0	0	0	0	0	0	0	0	0	0	0
7	s__mucilaginosa	0	0	0	0	0.0777001	0	0	0	0	0.00485861	0	0	0	0	0	0	0	0	0	0	0.242424	0	0	0.204499	0	0	0	0	0	0	0	0	0	0	0.138696	0.171527	0
5	f__Micromonosporaceae	0.0121017	0	0	0	0.04662	0.0453052	0	0	0	0	0	0	0	0	0	0	0	0	0	0	0	0	0	0	0	0	0	0	0	0	0	0	0	0	0	0	0
6	g__Micromonospora	0.0121017	0	0	0	0.04662	0.0339789	0	0	0	0	0	0	0	0	0	0	0	0	0	0	0	0	0	0	0	0	0	0	0	0	0	0	0	0	0	0	0
7	s__narathiwatensis	0.0121017	0	0	0	0.04662	0.0339789	0	0	0	0	0	0	0	0	0	0	0	0	0	0	0	0	0	0	0	0	0	0	0	0	0	0	0	0	0	0	0
6	g__Solwaraspora	0	0	0	0	0	0.0113263	0	0	0	0	0	0	0	0	0	0	0	0	0	0	0	0	0	0	0	0	0	0	0	0	0	0	0	0	0	0	0
7	unclassified	0	0	0	0	0	0.0113263	0	0	0	0	0	0	0	0	0	0	0	0	0	0	0	0	0	0	0	0	0	0	0	0	0	0	0	0	0	0	0
5	f__Nocardioidaceae	0	0	0	0	0.10878	0	0	0	0	0	0	0	0	0	0	0	0	0	0.15674	0	0	0	0	0.408998	0	0	0	0	0	0	0	0	0	0	0	0	0
6	g__Aeromicrobium	0	0	0	0	0.00777001	0	0	0	0	0	0	0	0	0	0	0	0	0	0	0	0	0	0	0	0	0	0	0	0	0	0	0	0	0	0	0	0
7	unclassified	0	0	0	0	0.00777001	0	0	0	0	0	0	0	0	0	0	0	0	0	0	0	0	0	0	0	0	0	0	0	0	0	0	0	0	0	0	0	0
6	g__Friedmanniella	0	0	0	0	0	0	0	0	0	0	0	0	0	0	0	0	0	0	0	0	0	0	0	0.204499	0	0	0	0	0	0	0	0	0	0	0	0	0
7	unclassified	0	0	0	0	0	0	0	0	0	0	0	0	0	0	0	0	0	0	0	0	0	0	0	0.204499	0	0	0	0	0	0	0	0	0	0	0	0	0
6	g__Nocardioides	0	0	0	0	0.02331	0	0	0	0	0	0	0	0	0	0	0	0	0	0.15674	0	0	0	0	0.204499	0	0	0	0	0	0	0	0	0	0	0	0	0
7	s__dokdonensis	0	0	0	0	0.00777001	0	0	0	0	0	0	0	0	0	0	0	0	0	0	0	0	0	0	0	0	0	0	0	0	0	0	0	0	0	0	0	0
7	s__furvisabuli	0	0	0	0	0.00777001	0	0	0	0	0	0	0	0	0	0	0	0	0	0	0	0	0	0	0	0	0	0	0	0	0	0	0	0	0	0	0	0
7	s__panacihumi	0	0	0	0	0.00777001	0	0	0	0	0	0	0	0	0	0	0	0	0	0	0	0	0	0	0	0	0	0	0	0	0	0	0	0	0	0	0	0
7	s__terrigena	0	0	0	0	0	0	0	0	0	0	0	0	0	0	0	0	0	0	0	0	0	0	0	0.204499	0	0	0	0	0	0	0	0	0	0	0	0	0
7	unclassified	0	0	0	0	0	0	0	0	0	0	0	0	0	0	0	0	0	0	0.15674	0	0	0	0	0	0	0	0	0	0	0	0	0	0	0	0	0	0
6	g__Propionicimonas	0	0	0	0	0.0777001	0	0	0	0	0	0	0	0	0	0	0	0	0	0	0	0	0	0	0	0	0	0	0	0	0	0	0	0	0	0	0	0
7	unclassified	0	0	0	0	0.0777001	0	0	0	0	0	0	0	0	0	0	0	0	0	0	0	0	0	0	0	0	0	0	0	0	0	0	0	0	0	0	0	0
5	f__Promicromonosporaceae	0	0	0	0	0	0	0	0	0	0	0	0	0	0	0	0	0	0	0	0	0	0	0	0	0	0	0	0	0	0	0	0	0	0	0.138696	0	0
6	g__Xylanimicrobium	0	0	0	0	0	0	0	0	0	0	0	0	0	0	0	0	0	0	0	0	0	0	0	0	0	0	0	0	0	0	0	0	0	0	0.138696	0	0
7	s__pachnodae	0	0	0	0	0	0	0	0	0	0	0	0	0	0	0	0	0	0	0	0	0	0	0	0	0	0	0	0	0	0	0	0	0	0	0.138696	0	0
5	f__Propionibacteriaceae	0.0161355	0.0203844	0.00230532	0	6.61228	0.101937	0.0138346	0.0150083	0.00721631	0.0145758	0.012055	0.00200618	0.0220875	0.0154178	0.00708299	0.00285763	0.0250721	0.00377915	10.9718	0	0.848485	0.693241	0.21097	2.45399	0	0.37037	1.21457	2.01342	2.00669	1.41593	0.931677	0.925926	0.87146	1.15063	0.554785	1.02916	0
6	g__Propionibacterium	0.0161355	0.0203844	0.00230532	0	6.61228	0.101937	0.0138346	0.0150083	0.00721631	0.0145758	0.012055	0.00200618	0.0220875	0.0154178	0.00708299	0.00285763	0.0250721	0.00377915	10.9718	0	0.848485	0.693241	0.21097	2.45399	0	0.37037	1.21457	2.01342	2.00669	1.41593	0.931677	0.925926	0.87146	1.15063	0.554785	1.02916	0
7	s__acnes	0.0161355	0.0203844	0.00230532	0	6.14608	0.101937	0.0138346	0.0150083	0.00721631	0.0145758	0.012055	0.00200618	0.0220875	0.0154178	0.002361	0.00285763	0.0250721	0.00377915	10.9718	0	0.848485	0.693241	0.21097	2.24949	0	0.37037	1.21457	2.01342	1.67224	1.41593	0.931677	0.694444	0.87146	1.15063	0.554785	1.02916	0
7	s__granulosum	0	0	0	0	0.4662	0	0	0	0	0	0	0	0	0	0.00472199	0	0	0	0	0	0	0	0	0.204499	0	0	0	0	0.334448	0	0	0.231481	0	0	0	0	0
5	f__Tsukamurellaceae	0	0	0	0	0.1554	0	0	0	0	0	0	0	0	0	0	0	0	0	0	0	0	0	0	0	0	0	0	0	0	0	0	0	0	0	0	0	0
6	g__Tsukamurella	0	0	0	0	0.1554	0	0	0	0	0	0	0	0	0	0	0	0	0	0	0	0	0	0	0	0	0	0	0	0	0	0	0	0	0	0	0	0
7	unclassified	0	0	0	0	0.1554	0	0	0	0	0	0	0	0	0	0	0	0	0	0	0	0	0	0	0	0	0	0	0	0	0	0	0	0	0	0	0	0
5	f__Yaniellaceae	0	0	0	0	0	0	0	0	0	0	0	0	0	0	0	0	0	0	0	0	0	0	0	0	0	0	0	0	0	0	0	0	0	0	0.138696	0	0
6	g__Yaniella	0	0	0	0	0	0	0	0	0	0	0	0	0	0	0	0	0	0	0	0	0	0	0	0	0	0	0	0	0	0	0	0	0	0	0.138696	0	0
7	unclassified	0	0	0	0	0	0	0	0	0	0	0	0	0	0	0	0	0	0	0	0	0	0	0	0	0	0	0	0	0	0	0	0	0	0	0.138696	0	0
3	c__Thermoleophilia	0	0	0	0	0.00777001	0.0113263	0	0	0	0	0	0	0	0	0	0	0	0	0	0	0	0	0	0	0	0	0	0	0	0	0	0	0	0	0.138696	0	0
4	o__Solirubrobacterales	0	0	0	0	0.00777001	0.0113263	0	0	0	0	0	0	0	0	0	0	0	0	0	0	0	0	0	0	0	0	0	0	0	0	0	0	0	0	0.138696	0	0
5	f__Conexibacteraceae	0	0	0	0	0.00777001	0.0113263	0	0	0	0	0	0	0	0	0	0	0	0	0	0	0	0	0	0	0	0	0	0	0	0	0	0	0	0	0	0	0
6	g__Conexibacter	0	0	0	0	0	0.0113263	0	0	0	0	0	0	0	0	0	0	0	0	0	0	0	0	0	0	0	0	0	0	0	0	0	0	0	0	0	0	0
7	unclassified	0	0	0	0	0	0.0113263	0	0	0	0	0	0	0	0	0	0	0	0	0	0	0	0	0	0	0	0	0	0	0	0	0	0	0	0	0	0	0
6	unclassified	0	0	0	0	0.00777001	0	0	0	0	0	0	0	0	0	0	0	0	0	0	0	0	0	0	0	0	0	0	0	0	0	0	0	0	0	0	0	0
7	unclassified	0	0	0	0	0.00777001	0	0	0	0	0	0	0	0	0	0	0	0	0	0	0	0	0	0	0	0	0	0	0	0	0	0	0	0	0	0	0	0
5	f__Patulibacteraceae	0	0	0	0	0	0	0	0	0	0	0	0	0	0	0	0	0	0	0	0	0	0	0	0	0	0	0	0	0	0	0	0	0	0	0.138696	0	0
6	unclassified	0	0	0	0	0	0	0	0	0	0	0	0	0	0	0	0	0	0	0	0	0	0	0	0	0	0	0	0	0	0	0	0	0	0	0.138696	0	0
7	unclassified	0	0	0	0	0	0	0	0	0	0	0	0	0	0	0	0	0	0	0	0	0	0	0	0	0	0	0	0	0	0	0	0	0	0	0.138696	0	0
2	p__Bacteroidetes	0	0.00582411	0	0.00225195	1.51515	0	0.00345865	0.0750413	0.00360815	0.0291517	0	0	0	0	0.0330539	0.00285763	0.0501442	0	1.5674	0.578035	0.848485	0.519931	0.843882	0	1.7301	0.740741	0.404858	0.671141	2.67559	0.530973	0.621118	1.85185	1.30719	0.523013	1.66436	2.05832	0
3	c__Bacteroidia	0	0.00291206	0	0.00225195	0.777001	0	0.00345865	0	0	0.00971723	0	0	0	0	0.028332	0	0	0	0.783699	0.578035	0.121212	0	0.21097	0	0	0	0.404858	0	0	0	0	0.231481	0	0.104603	0	0.857633	0
4	o__Bacteroidales	0	0.00291206	0	0.00225195	0.777001	0	0.00345865	0	0	0.00971723	0	0	0	0	0.028332	0	0	0	0.783699	0.578035	0.121212	0	0.21097	0	0	0	0.404858	0	0	0	0	0.231481	0	0.104603	0	0.857633	0
5	f__Porphyromonadaceae	0	0	0	0	0.17094	0	0	0	0	0	0	0	0	0	0.014166	0	0	0	0.31348	0	0	0	0.21097	0	0	0	0	0	0	0	0	0	0	0.104603	0	0	0
6	g__Paludibacter	0	0	0	0	0.00777001	0	0	0	0	0	0	0	0	0	0	0	0	0	0	0	0	0	0	0	0	0	0	0	0	0	0	0	0	0	0	0	0
7	unclassified	0	0	0	0	0.00777001	0	0	0	0	0	0	0	0	0	0	0	0	0	0	0	0	0	0	0	0	0	0	0	0	0	0	0	0	0	0	0	0
6	g__Porphyromonas	0	0	0	0	0.16317	0	0	0	0	0	0	0	0	0	0.014166	0	0	0	0.31348	0	0	0	0.21097	0	0	0	0	0	0	0	0	0	0	0.104603	0	0	0
7	s__endodontalis	0	0	0	0	0.00777001	0	0	0	0	0	0	0	0	0	0	0	0	0	0	0	0	0	0	0	0	0	0	0	0	0	0	0	0	0	0	0	0
7	unclassified	0	0	0	0	0.1554	0	0	0	0	0	0	0	0	0	0.014166	0	0	0	0.31348	0	0	0	0.21097	0	0	0	0	0	0	0	0	0	0	0.104603	0	0	0
5	f__Prevotellaceae	0	0.00291206	0	0.00225195	0.04662	0	0	0	0	0	0	0	0	0	0.011805	0	0	0	0.15674	0.289017	0.121212	0	0	0	0	0	0.404858	0	0	0	0	0.231481	0	0	0	0.51458	0
6	g__Prevotella	0	0.00291206	0	0.00225195	0.04662	0	0	0	0	0	0	0	0	0	0.011805	0	0	0	0.15674	0.289017	0.121212	0	0	0	0	0	0.404858	0	0	0	0	0.231481	0	0	0	0.51458	0
7	s__copri	0	0.00291206	0	0.00225195	0	0	0	0	0	0	0	0	0	0	0	0	0	0	0	0	0	0	0	0	0	0	0	0	0	0	0	0	0	0	0	0	0
7	s__melaninogenica	0	0	0	0	0	0	0	0	0	0	0	0	0	0	0.002361	0	0	0	0	0.289017	0.121212	0	0	0	0	0	0	0	0	0	0	0	0	0	0	0.343053	0
7	s__nanceiensis	0	0	0	0	0.03108	0	0	0	0	0	0	0	0	0	0	0	0	0	0	0	0	0	0	0	0	0	0	0	0	0	0	0	0	0	0	0	0
7	s__pallens	0	0	0	0	0	0	0	0	0	0	0	0	0	0	0	0	0	0	0	0	0	0	0	0	0	0	0.404858	0	0	0	0	0	0	0	0	0	0
7	s__stercorea	0	0	0	0	0	0	0	0	0	0	0	0	0	0	0	0	0	0	0.15674	0	0	0	0	0	0	0	0	0	0	0	0	0	0	0	0	0.171527	0
7	unclassified	0	0	0	0	0.01554	0	0	0	0	0	0	0	0	0	0.00944399	0	0	0	0	0	0	0	0	0	0	0	0	0	0	0	0	0.231481	0	0	0	0	0
5	f__Rikenellaceae	0	0	0	0	0.01554	0	0	0	0	0	0	0	0	0	0	0	0	0	0	0	0	0	0	0	0	0	0	0	0	0	0	0	0	0	0	0	0
6	g__Blvii28	0	0	0	0	0.01554	0	0	0	0	0	0	0	0	0	0	0	0	0	0	0	0	0	0	0	0	0	0	0	0	0	0	0	0	0	0	0	0
7	unclassified	0	0	0	0	0.01554	0	0	0	0	0	0	0	0	0	0	0	0	0	0	0	0	0	0	0	0	0	0	0	0	0	0	0	0	0	0	0	0
5	f__S24-7	0	0	0	0	0	0	0	0	0	0.00971723	0	0	0	0	0	0	0	0	0.31348	0	0	0	0	0	0	0	0	0	0	0	0	0	0	0	0	0	0
6	unclassified	0	0	0	0	0	0	0	0	0	0.00971723	0	0	0	0	0	0	0	0	0.31348	0	0	0	0	0	0	0	0	0	0	0	0	0	0	0	0	0	0
7	unclassified	0	0	0	0	0	0	0	0	0	0.00971723	0	0	0	0	0	0	0	0	0.31348	0	0	0	0	0	0	0	0	0	0	0	0	0	0	0	0	0	0
5	f__[Paraprevotellaceae]	0	0	0	0	0.543901	0	0.00345865	0	0	0	0	0	0	0	0.002361	0	0	0	0	0.289017	0	0	0	0	0	0	0	0	0	0	0	0	0	0	0	0.343053	0
6	g__YRC22	0	0	0	0	0.02331	0	0	0	0	0	0	0	0	0	0	0	0	0	0	0	0	0	0	0	0	0	0	0	0	0	0	0	0	0	0	0	0
7	unclassified	0	0	0	0	0.02331	0	0	0	0	0	0	0	0	0	0	0	0	0	0	0	0	0	0	0	0	0	0	0	0	0	0	0	0	0	0	0	0
6	g__[Prevotella]	0	0	0	0	0.520591	0	0.00345865	0	0	0	0	0	0	0	0.002361	0	0	0	0	0.289017	0	0	0	0	0	0	0	0	0	0	0	0	0	0	0	0.343053	0
7	unclassified	0	0	0	0	0.520591	0	0.00345865	0	0	0	0	0	0	0	0.002361	0	0	0	0	0.289017	0	0	0	0	0	0	0	0	0	0	0	0	0	0	0	0.343053	0
3	c__Cytophagia	0	0	0	0	0.00777001	0	0	0	0	0	0	0	0	0	0	0	0	0	0	0	0	0	0.21097	0	0	0	0	0	0.334448	0	0	0	0	0	0	0	0
4	o__Cytophagales	0	0	0	0	0.00777001	0	0	0	0	0	0	0	0	0	0	0	0	0	0	0	0	0	0.21097	0	0	0	0	0	0.334448	0	0	0	0	0	0	0	0
5	f__Cytophagaceae	0	0	0	0	0.00777001	0	0	0	0	0	0	0	0	0	0	0	0	0	0	0	0	0	0.21097	0	0	0	0	0	0.334448	0	0	0	0	0	0	0	0
6	g__Hymenobacter	0	0	0	0	0	0	0	0	0	0	0	0	0	0	0	0	0	0	0	0	0	0	0.21097	0	0	0	0	0	0.334448	0	0	0	0	0	0	0	0
7	unclassified	0	0	0	0	0	0	0	0	0	0	0	0	0	0	0	0	0	0	0	0	0	0	0.21097	0	0	0	0	0	0.334448	0	0	0	0	0	0	0	0
6	g__Sporocytophaga	0	0	0	0	0.00777001	0	0	0	0	0	0	0	0	0	0	0	0	0	0	0	0	0	0	0	0	0	0	0	0	0	0	0	0	0	0	0	0
7	unclassified	0	0	0	0	0.00777001	0	0	0	0	0	0	0	0	0	0	0	0	0	0	0	0	0	0	0	0	0	0	0	0	0	0	0	0	0	0	0	0
3	c__Flavobacteriia	0	0.00291206	0	0	0.722611	0	0	0.0750413	0.00360815	0.0194345	0	0	0	0	0.00472199	0.00285763	0.0501442	0	0.626959	0	0.727273	0.519931	0.421941	0	1.38408	0.740741	0	0.671141	2.34114	0.530973	0.621118	1.38889	1.08932	0.41841	1.66436	1.20069	0
4	o__Flavobacteriales	0	0.00291206	0	0	0.722611	0	0	0.0750413	0.00360815	0.0194345	0	0	0	0	0.00472199	0.00285763	0.0501442	0	0.626959	0	0.727273	0.519931	0.421941	0	1.38408	0.740741	0	0.671141	2.34114	0.530973	0.621118	1.38889	1.08932	0.41841	1.66436	1.20069	0
5	f__Flavobacteriaceae	0	0	0	0	0.02331	0	0	0.0300165	0.00360815	0.00485861	0	0	0	0	0	0	0.012536	0	0	0	0.121212	0	0.21097	0	1.03806	0.37037	0	0	1.00334	0.353982	0	0	0.653595	0	0.554785	0.343053	0
6	g__Capnocytophaga	0	0	0	0	0.01554	0	0	0	0	0	0	0	0	0	0	0	0	0	0	0	0	0	0	0	0	0	0	0	0.668896	0	0	0	0	0	0	0	0
7	s__ochracea	0	0	0	0	0	0	0	0	0	0	0	0	0	0	0	0	0	0	0	0	0	0	0	0	0	0	0	0	0.668896	0	0	0	0	0	0	0	0
7	unclassified	0	0	0	0	0.01554	0	0	0	0	0	0	0	0	0	0	0	0	0	0	0	0	0	0	0	0	0	0	0	0	0	0	0	0	0	0	0	0
6	g__Flavobacterium	0	0	0	0	0	0	0	0.0300165	0.00180408	0.00485861	0	0	0	0	0	0	0	0	0	0	0	0	0.21097	0	0	0	0	0	0	0	0	0	0.43573	0	0	0	0
7	s__gelidilacus	0	0	0	0	0	0	0	0	0	0.00485861	0	0	0	0	0	0	0	0	0	0	0	0	0.21097	0	0	0	0	0	0	0	0	0	0.43573	0	0	0	0
7	unclassified	0	0	0	0	0	0	0	0.0300165	0.00180408	0	0	0	0	0	0	0	0	0	0	0	0	0	0	0	0	0	0	0	0	0	0	0	0	0	0	0	0
6	g__Lutaonella	0	0	0	0	0	0	0	0	0.00180408	0	0	0	0	0	0	0	0	0	0	0	0	0	0	0	0	0	0	0	0	0	0	0	0	0	0	0	0
7	s__thermophilus	0	0	0	0	0	0	0	0	0.00180408	0	0	0	0	0	0	0	0	0	0	0	0	0	0	0	0	0	0	0	0	0	0	0	0	0	0	0	0
6	g__Myroides	0	0	0	0	0.00777001	0	0	0	0	0	0	0	0	0	0	0	0.012536	0	0	0	0.121212	0	0	0	0	0.37037	0	0	0.334448	0	0	0	0	0	0.554785	0.343053	0
7	s__odoratimimus	0	0	0	0	0.00777001	0	0	0	0	0	0	0	0	0	0	0	0.012536	0	0	0	0.121212	0	0	0	0	0.37037	0	0	0.334448	0	0	0	0	0	0.554785	0.343053	0
6	g__Sediminicola	0	0	0	0	0	0	0	0	0	0	0	0	0	0	0	0	0	0	0	0	0	0	0	0	1.03806	0	0	0	0	0.353982	0	0	0.217865	0	0	0	0
7	s__luteus	0	0	0	0	0	0	0	0	0	0	0	0	0	0	0	0	0	0	0	0	0	0	0	0	1.03806	0	0	0	0	0.353982	0	0	0.217865	0	0	0	0
5	f__[Weeksellaceae]	0	0.00291206	0	0	0.699301	0	0	0.0450248	0	0.0145758	0	0	0	0	0.00472199	0.00285763	0.0376081	0	0.626959	0	0.606061	0.519931	0.21097	0	0.346021	0.37037	0	0.671141	1.33779	0.176991	0.621118	1.38889	0.43573	0.41841	1.10957	0.857633	0
6	g__Bergeyella	0	0	0	0	0.00777001	0	0	0	0	0	0	0	0	0	0	0	0	0	0	0	0	0	0	0	0	0	0	0	0	0	0	0	0	0	0	0	0
7	s__zoohelcum	0	0	0	0	0.00777001	0	0	0	0	0	0	0	0	0	0	0	0	0	0	0	0	0	0	0	0	0	0	0	0	0	0	0	0	0	0	0	0
6	g__Chryseobacterium	0	0	0	0	0.18648	0	0	0.0150083	0	0.00971723	0	0	0	0	0	0	0.0250721	0	0.470219	0	0.606061	0.17331	0.21097	0	0.346021	0.37037	0	0.671141	1.33779	0.176991	0.310559	1.38889	0.43573	0.313808	0.277393	0.857633	0
7	unclassified	0	0	0	0	0.18648	0	0	0.0150083	0	0.00971723	0	0	0	0	0	0	0.0250721	0	0.470219	0	0.606061	0.17331	0.21097	0	0.346021	0.37037	0	0.671141	1.33779	0.176991	0.310559	1.38889	0.43573	0.313808	0.277393	0.857633	0
6	g__Cloacibacterium	0	0	0	0	0.00777001	0	0	0.0150083	0	0	0	0	0	0	0	0	0.012536	0	0.15674	0	0	0	0	0	0	0	0	0	0	0	0	0	0	0	0.832178	0	0
7	unclassified	0	0	0	0	0.00777001	0	0	0.0150083	0	0	0	0	0	0	0	0	0.012536	0	0.15674	0	0	0	0	0	0	0	0	0	0	0	0	0	0	0	0.832178	0	0
6	g__Elizabethkingia	0	0.00291206	0	0	0.03108	0	0	0.0150083	0	0	0	0	0	0	0.00472199	0.00285763	0	0	0	0	0	0.34662	0	0	0	0	0	0	0	0	0	0	0	0	0	0	0
7	s__meningoseptica	0	0.00291206	0	0	0.03108	0	0	0.0150083	0	0	0	0	0	0	0.00472199	0.00285763	0	0	0	0	0	0.34662	0	0	0	0	0	0	0	0	0	0	0	0	0	0	0
6	g__Riemerella	0	0	0	0	0.02331	0	0	0	0	0	0	0	0	0	0	0	0	0	0	0	0	0	0	0	0	0	0	0	0	0	0	0	0	0	0	0	0
7	unclassified	0	0	0	0	0.02331	0	0	0	0	0	0	0	0	0	0	0	0	0	0	0	0	0	0	0	0	0	0	0	0	0	0	0	0	0	0	0	0
6	g__Wautersiella	0	0	0	0	0	0	0	0	0	0.00485861	0	0	0	0	0	0	0	0	0	0	0	0	0	0	0	0	0	0	0	0	0.310559	0	0	0.104603	0	0	0
7	unclassified	0	0	0	0	0	0	0	0	0	0.00485861	0	0	0	0	0	0	0	0	0	0	0	0	0	0	0	0	0	0	0	0	0.310559	0	0	0.104603	0	0	0
6	g__Weeksella	0	0	0	0	0.44289	0	0	0	0	0	0	0	0	0	0	0	0	0	0	0	0	0	0	0	0	0	0	0	0	0	0	0	0	0	0	0	0
7	s__virosa	0	0	0	0	0.44289	0	0	0	0	0	0	0	0	0	0	0	0	0	0	0	0	0	0	0	0	0	0	0	0	0	0	0	0	0	0	0	0
3	c__Sphingobacteriia	0	0	0	0	0	0	0	0	0	0	0	0	0	0	0	0	0	0	0	0	0	0	0	0	0.346021	0	0	0	0	0	0	0.231481	0.217865	0	0	0	0
4	o__Sphingobacteriales	0	0	0	0	0	0	0	0	0	0	0	0	0	0	0	0	0	0	0	0	0	0	0	0	0.346021	0	0	0	0	0	0	0.231481	0.217865	0	0	0	0
5	f__Sphingobacteriaceae	0	0	0	0	0	0	0	0	0	0	0	0	0	0	0	0	0	0	0	0	0	0	0	0	0.346021	0	0	0	0	0	0	0.231481	0.217865	0	0	0	0
6	g__Sphingobacterium	0	0	0	0	0	0	0	0	0	0	0	0	0	0	0	0	0	0	0	0	0	0	0	0	0.346021	0	0	0	0	0	0	0.231481	0.217865	0	0	0	0
7	s__multivorum	0	0	0	0	0	0	0	0	0	0	0	0	0	0	0	0	0	0	0	0	0	0	0	0	0.346021	0	0	0	0	0	0	0.231481	0.217865	0	0	0	0
3	c__[Saprospirae]	0	0	0	0	0.00777001	0	0	0	0	0	0	0	0	0	0	0	0	0	0.15674	0	0	0	0	0	0	0	0	0	0	0	0	0	0	0	0	0	0
4	o__[Saprospirales]	0	0	0	0	0.00777001	0	0	0	0	0	0	0	0	0	0	0	0	0	0.15674	0	0	0	0	0	0	0	0	0	0	0	0	0	0	0	0	0	0
5	f__Chitinophagaceae	0	0	0	0	0.00777001	0	0	0	0	0	0	0	0	0	0	0	0	0	0.15674	0	0	0	0	0	0	0	0	0	0	0	0	0	0	0	0	0	0
6	g__Flavisolibacter	0	0	0	0	0	0	0	0	0	0	0	0	0	0	0	0	0	0	0.15674	0	0	0	0	0	0	0	0	0	0	0	0	0	0	0	0	0	0
7	unclassified	0	0	0	0	0	0	0	0	0	0	0	0	0	0	0	0	0	0	0.15674	0	0	0	0	0	0	0	0	0	0	0	0	0	0	0	0	0	0
6	g__Segetibacter	0	0	0	0	0.00777001	0	0	0	0	0	0	0	0	0	0	0	0	0	0	0	0	0	0	0	0	0	0	0	0	0	0	0	0	0	0	0	0
7	unclassified	0	0	0	0	0.00777001	0	0	0	0	0	0	0	0	0	0	0	0	0	0	0	0	0	0	0	0	0	0	0	0	0	0	0	0	0	0	0	0
2	p__Chloroflexi	0	0	0	0	0.02331	0	0	0.0450248	0	0	0	0	0	0	0	0	0	0	0	0	0	0	0	0	0	0	0	0	0	0	0	0	0	0	0	0	0
3	c__Anaerolineae	0	0	0	0	0	0	0	0.0450248	0	0	0	0	0	0	0	0	0	0	0	0	0	0	0	0	0	0	0	0	0	0	0	0	0	0	0	0	0
4	o__Caldilineales	0	0	0	0	0	0	0	0.0300165	0	0	0	0	0	0	0	0	0	0	0	0	0	0	0	0	0	0	0	0	0	0	0	0	0	0	0	0	0
5	f__Caldilineaceae	0	0	0	0	0	0	0	0.0300165	0	0	0	0	0	0	0	0	0	0	0	0	0	0	0	0	0	0	0	0	0	0	0	0	0	0	0	0	0
6	unclassified	0	0	0	0	0	0	0	0.0300165	0	0	0	0	0	0	0	0	0	0	0	0	0	0	0	0	0	0	0	0	0	0	0	0	0	0	0	0	0
7	unclassified	0	0	0	0	0	0	0	0.0300165	0	0	0	0	0	0	0	0	0	0	0	0	0	0	0	0	0	0	0	0	0	0	0	0	0	0	0	0	0
4	o__SBR1031	0	0	0	0	0	0	0	0.0150083	0	0	0	0	0	0	0	0	0	0	0	0	0	0	0	0	0	0	0	0	0	0	0	0	0	0	0	0	0
5	f__SJA-101	0	0	0	0	0	0	0	0.0150083	0	0	0	0	0	0	0	0	0	0	0	0	0	0	0	0	0	0	0	0	0	0	0	0	0	0	0	0	0
6	unclassified	0	0	0	0	0	0	0	0.0150083	0	0	0	0	0	0	0	0	0	0	0	0	0	0	0	0	0	0	0	0	0	0	0	0	0	0	0	0	0
7	unclassified	0	0	0	0	0	0	0	0.0150083	0	0	0	0	0	0	0	0	0	0	0	0	0	0	0	0	0	0	0	0	0	0	0	0	0	0	0	0	0
3	c__Ellin6529	0	0	0	0	0.01554	0	0	0	0	0	0	0	0	0	0	0	0	0	0	0	0	0	0	0	0	0	0	0	0	0	0	0	0	0	0	0	0
4	unclassified	0	0	0	0	0.01554	0	0	0	0	0	0	0	0	0	0	0	0	0	0	0	0	0	0	0	0	0	0	0	0	0	0	0	0	0	0	0	0
5	unclassified	0	0	0	0	0.01554	0	0	0	0	0	0	0	0	0	0	0	0	0	0	0	0	0	0	0	0	0	0	0	0	0	0	0	0	0	0	0	0
6	unclassified	0	0	0	0	0.01554	0	0	0	0	0	0	0	0	0	0	0	0	0	0	0	0	0	0	0	0	0	0	0	0	0	0	0	0	0	0	0	0
7	unclassified	0	0	0	0	0.01554	0	0	0	0	0	0	0	0	0	0	0	0	0	0	0	0	0	0	0	0	0	0	0	0	0	0	0	0	0	0	0	0
3	c__Gitt-GS-136	0	0	0	0	0.00777001	0	0	0	0	0	0	0	0	0	0	0	0	0	0	0	0	0	0	0	0	0	0	0	0	0	0	0	0	0	0	0	0
4	unclassified	0	0	0	0	0.00777001	0	0	0	0	0	0	0	0	0	0	0	0	0	0	0	0	0	0	0	0	0	0	0	0	0	0	0	0	0	0	0	0
5	unclassified	0	0	0	0	0.00777001	0	0	0	0	0	0	0	0	0	0	0	0	0	0	0	0	0	0	0	0	0	0	0	0	0	0	0	0	0	0	0	0
6	unclassified	0	0	0	0	0.00777001	0	0	0	0	0	0	0	0	0	0	0	0	0	0	0	0	0	0	0	0	0	0	0	0	0	0	0	0	0	0	0	0
7	unclassified	0	0	0	0	0.00777001	0	0	0	0	0	0	0	0	0	0	0	0	0	0	0	0	0	0	0	0	0	0	0	0	0	0	0	0	0	0	0	0
2	p__Cyanobacteria	0	0	0	0	0.00777001	0	0	0	0	0	0	0	0	0	0	0	0	0	0	0	0	0	0	0	0	0	0	0	0	0	0	0	0	0	0	0	0
3	c__ML635J-21	0	0	0	0	0.00777001	0	0	0	0	0	0	0	0	0	0	0	0	0	0	0	0	0	0	0	0	0	0	0	0	0	0	0	0	0	0	0	0
4	unclassified	0	0	0	0	0.00777001	0	0	0	0	0	0	0	0	0	0	0	0	0	0	0	0	0	0	0	0	0	0	0	0	0	0	0	0	0	0	0	0
5	unclassified	0	0	0	0	0.00777001	0	0	0	0	0	0	0	0	0	0	0	0	0	0	0	0	0	0	0	0	0	0	0	0	0	0	0	0	0	0	0	0
6	unclassified	0	0	0	0	0.00777001	0	0	0	0	0	0	0	0	0	0	0	0	0	0	0	0	0	0	0	0	0	0	0	0	0	0	0	0	0	0	0	0
7	unclassified	0	0	0	0	0.00777001	0	0	0	0	0	0	0	0	0	0	0	0	0	0	0	0	0	0	0	0	0	0	0	0	0	0	0	0	0	0	0	0
2	p__Firmicutes	99.645	99.7146	99.7602	99.9054	83.6364	97.2024	99.6576	99.5498	99.9495	99.451	99.8312	99.8776	99.7914	99.3216	92.3669	99.7628	98.27	99.9301	6.73981	5.78035	5.93939	6.41248	5.48523	4.49898	1.7301	4.07407	5.66802	5.36913	5.01672	6.37168	5.59006	7.40741	7.62527	5.85774	11.9279	4.80274	0
3	c__Bacilli	99.6329	99.7088	99.7464	99.9054	81.7405	97.2024	99.6541	99.5047	99.9495	99.4267	99.8272	99.8716	99.7914	99.3216	89.8642	99.76	98.245	99.9301	5.64263	4.33526	5.93939	6.06586	4.43038	4.08998	0.346021	2.59259	5.26316	5.36913	4.68227	5.13274	5.59006	6.48148	6.31808	5.75314	10.4022	4.80274	0
4	o__Bacillales	99.6208	99.7001	99.7395	99.8987	71.3908	96.9985	99.6126	99.4897	99.9459	99.3927	99.8192	99.8596	99.7914	99.3011	71.1439	99.7142	97.9316	99.9282	2.66458	1.7341	1.81818	4.50607	1.89873	1.02249	0.346021	2.59259	4.45344	2.01342	0.334448	2.30088	0.310559	3.47222	3.26797	2.30126	6.51872	1.02916	0
5	f__Alicyclobacillaceae	0	0	0	0	0.00777001	0	0	0	0	0	0	0	0	0	0	0	0	0	0	0	0	0	0	0	0	0	0	0	0	0	0	0	0	0	0	0	0
6	g__Alicyclobacillus	0	0	0	0	0.00777001	0	0	0	0	0	0	0	0	0	0	0	0	0	0	0	0	0	0	0	0	0	0	0	0	0	0	0	0	0	0	0	0
7	unclassified	0	0	0	0	0.00777001	0	0	0	0	0	0	0	0	0	0	0	0	0	0	0	0	0	0	0	0	0	0	0	0	0	0	0	0	0	0	0	0
5	f__Bacillaceae	0	0.00291206	0	0	0.00777001	0.0339789	0	0.0150083	0	0	0.00401832	0	0	0.0102785	0.00472199	0.00285763	0	0.00188957	0	0	0	0.17331	0	0	0.346021	0	0.809717	0	0	0	0	0	0	0	0.832178	0	0
6	g__Bacillus	0	0.00291206	0	0	0.00777001	0.0339789	0	0.0150083	0	0	0.00401832	0	0	0.0102785	0.00472199	0.00285763	0	0.00188957	0	0	0	0.17331	0	0	0	0	0.809717	0	0	0	0	0	0	0	0.832178	0	0
7	s__cereus	0	0.00291206	0	0	0	0.0226526	0	0.0150083	0	0	0.00401832	0	0	0	0.002361	0	0	0.00188957	0	0	0	0.17331	0	0	0	0	0.809717	0	0	0	0	0	0	0	0	0	0
7	s__flexus	0	0	0	0	0	0	0	0	0	0	0	0	0	0.0102785	0	0	0	0	0	0	0	0	0	0	0	0	0	0	0	0	0	0	0	0	0.832178	0	0
7	s__fumarioli	0	0	0	0	0.00777001	0	0	0	0	0	0	0	0	0	0	0	0	0	0	0	0	0	0	0	0	0	0	0	0	0	0	0	0	0	0	0	0
7	s__safensis	0	0	0	0	0	0	0	0	0	0	0	0	0	0	0.002361	0	0	0	0	0	0	0	0	0	0	0	0	0	0	0	0	0	0	0	0	0	0
7	s__trypoxylicola	0	0	0	0	0	0	0	0	0	0	0	0	0	0	0	0.00285763	0	0	0	0	0	0	0	0	0	0	0	0	0	0	0	0	0	0	0	0	0
7	unclassified	0	0	0	0	0	0.0113263	0	0	0	0	0	0	0	0	0	0	0	0	0	0	0	0	0	0	0	0	0	0	0	0	0	0	0	0	0	0	0
6	g__Geobacillus	0	0	0	0	0	0	0	0	0	0	0	0	0	0	0	0	0	0	0	0	0	0	0	0	0.346021	0	0	0	0	0	0	0	0	0	0	0	0
7	unclassified	0	0	0	0	0	0	0	0	0	0	0	0	0	0	0	0	0	0	0	0	0	0	0	0	0.346021	0	0	0	0	0	0	0	0	0	0	0	0
5	f__Listeriaceae	0	0	0	0	0	0	0	0	0	0	0	0	0	0.0102785	0	0	0	0	0	0	0	0	0	0	0	0	0	0	0	0	0	0	0	0	0	0	0
6	g__Listeria	0	0	0	0	0	0	0	0	0	0	0	0	0	0.0102785	0	0	0	0	0	0	0	0	0	0	0	0	0	0	0	0	0	0	0	0	0	0	0
7	s__monocytogenes	0	0	0	0	0	0	0	0	0	0	0	0	0	0.0102785	0	0	0	0	0	0	0	0	0	0	0	0	0	0	0	0	0	0	0	0	0	0	0
5	f__Paenibacillaceae	0	0	0.0184425	0	0	0	0	0	0	0	0	0	0	0	0	0	0	0	0	0	0	0	0.421941	0	0	0	0	0	0	0	0	0	0	0	0	0	0
6	g__Brevibacillus	0	0	0.0184425	0	0	0	0	0	0	0	0	0	0	0	0	0	0	0	0	0	0	0	0	0	0	0	0	0	0	0	0	0	0	0	0	0	0
7	s__invocatus	0	0	0.0184425	0	0	0	0	0	0	0	0	0	0	0	0	0	0	0	0	0	0	0	0	0	0	0	0	0	0	0	0	0	0	0	0	0	0
6	g__Paenibacillus	0	0	0	0	0	0	0	0	0	0	0	0	0	0	0	0	0	0	0	0	0	0	0.421941	0	0	0	0	0	0	0	0	0	0	0	0	0	0
7	s__amylolyticus	0	0	0	0	0	0	0	0	0	0	0	0	0	0	0	0	0	0	0	0	0	0	0.421941	0	0	0	0	0	0	0	0	0	0	0	0	0	0
5	f__Planococcaceae	0	0.00291206	0	0.00225195	0.02331	0	0	0	0	0	0	0	0	0	0	0	0	0	0.470219	0	0	0	0	0	0	0	0	0	0	0	0	0	0	0	0	0	0
6	g__Rummeliibacillus	0	0	0	0	0	0	0	0	0	0	0	0	0	0	0	0	0	0	0.470219	0	0	0	0	0	0	0	0	0	0	0	0	0	0	0	0	0	0
7	unclassified	0	0	0	0	0	0	0	0	0	0	0	0	0	0	0	0	0	0	0.470219	0	0	0	0	0	0	0	0	0	0	0	0	0	0	0	0	0	0
6	g__Staphylococcus	0	0.00291206	0	0.00225195	0.02331	0	0	0	0	0	0	0	0	0	0	0	0	0	0	0	0	0	0	0	0	0	0	0	0	0	0	0	0	0	0	0	0
7	s__saprophyticus	0	0.00291206	0	0.00225195	0.02331	0	0	0	0	0	0	0	0	0	0	0	0	0	0	0	0	0	0	0	0	0	0	0	0	0	0	0	0	0	0	0	0
5	f__Staphylococcaceae	99.6208	99.6942	99.7211	99.8964	71.352	96.9645	99.6126	99.4747	99.9459	99.383	99.8152	99.8596	99.7914	99.2805	71.1392	99.7114	97.9316	99.9263	2.19436	1.7341	1.81818	4.15945	1.47679	1.02249	0	2.59259	3.64372	2.01342	0.334448	2.12389	0.310559	3.47222	3.26797	2.30126	5.68655	1.02916	0
6	g__Jeotgalicoccus	0	0.00291206	0	0	0.01554	0	0	0	0	0.00971723	0	0	0	0	0.00472199	0	0	0	0	0	0	0	0.21097	0	0	0	0	0	0	0	0	0	0	0.104603	0	0	0
7	s__psychrophilus	0	0.00291206	0	0	0.01554	0	0	0	0	0	0	0	0	0	0.00472199	0	0	0	0	0	0	0	0	0	0	0	0	0	0	0	0	0	0	0	0	0	0
7	unclassified	0	0	0	0	0	0	0	0	0	0.00971723	0	0	0	0	0	0	0	0	0	0	0	0	0.21097	0	0	0	0	0	0	0	0	0	0	0.104603	0	0	0
6	g__Macrococcus	0	0	0	0	0	0.0226526	0	0	0	0	0	0	0	0	0	0.00285763	0	0	0	0	0	0	0	0	0	0	0	0	0	0	0	0	0	0	0	0	0
7	s__brunensis	0	0	0	0	0	0.0226526	0	0	0	0	0	0	0	0	0	0.00285763	0	0	0	0	0	0	0	0	0	0	0	0	0	0	0	0	0	0	0	0	0
6	g__Staphylococcus	99.6208	99.6913	99.7211	99.8964	71.3364	96.9419	99.6126	99.4747	99.9459	99.3732	99.8152	99.8596	99.7914	99.2805	71.1345	99.7085	97.9316	99.9263	2.19436	1.7341	1.81818	4.15945	1.26582	1.02249	0	2.59259	3.64372	2.01342	0.334448	2.12389	0.310559	3.47222	3.26797	2.19665	5.68655	1.02916	0
7	s__aureus	99.0561	99.6535	99.698	99.0902	54.6931	84.415	99.5919	99.2496	97.09	93.8539	99.7991	99.8355	99.7742	99.2342	71.0518	79.4336	97.6432	99.9206	0.470219	0.578035	0.363636	1.38648	0	0	0	0.740741	1.21457	0.671141	0	0	0	1.15741	0	0.41841	1.80305	0.171527	0
7	s__epidermidis	0.0968132	0.0378567	0.0115266	0.553979	15.4235	1.46109	0.00345865	0	0.0252571	0.519872	0.00803665	0.0160494	0.00245417	0.0102785	0.00472199	15.4941	0.012536	0.00377915	1.09718	0.867052	0	1.38648	0.632911	0.613497	0	0.37037	0.809717	0	0.334448	1.06195	0	0.462963	0.653595	0.941423	0.970874	0.171527	0
7	s__equorum	0	0	0.00461063	0.00900779	0.02331	0.0113263	0.010376	0.0900495	0	0.0291517	0.00803665	0.00401236	0.00736251	0.0205571	0.00944399	0.00571527	0.0877523	0	0	0	0	0.17331	0	0	0	1.11111	0	0	0	0	0	0	0	0	0	0	0
7	s__haemolyticus	0.467931	0	0.00691595	0.00225195	1.19658	11.0318	0.0069173	0.135074	0	0.0194345	0	0.00401236	0	0.0102785	0.0684689	0.00571527	0.188041	0.00188957	0.626959	0.289017	0	1.21317	0	0	0	0.37037	1.61943	1.34228	0	1.06195	0.310559	1.62037	0	0.83682	2.49653	0.686106	0
7	s__lugdunensis	0	0	0	0.240958	0	0.0226526	0	0	2.8306	4.95093	0	0	0.00490834	0.00513927	0	4.76939	0	0	0	0	1.45455	0	0.632911	0.408998	0	0	0	0	0	0	0	0.231481	2.61438	0	0.416089	0	0
7	s__succinus	0	0	0	0	0	0	0	0	0	0	0	0	0.00245417	0	0	0	0	0	0	0	0	0	0	0	0	0	0	0	0	0	0	0	0	0	0	0	0
5	f__Thermoactinomycetaceae	0	0	0	0	0	0	0	0	0	0.00971723	0	0	0	0	0	0	0	0	0	0	0	0	0	0	0	0	0	0	0	0	0	0	0	0	0	0	0
6	unclassified	0	0	0	0	0	0	0	0	0	0.00971723	0	0	0	0	0	0	0	0	0	0	0	0	0	0	0	0	0	0	0	0	0	0	0	0	0	0	0
7	unclassified	0	0	0	0	0	0	0	0	0	0.00971723	0	0	0	0	0	0	0	0	0	0	0	0	0	0	0	0	0	0	0	0	0	0	0	0	0	0	0
5	f__[Exiguobacteraceae]	0	0	0	0	0	0	0	0	0	0	0	0	0	0	0	0	0	0	0	0	0	0.17331	0	0	0	0	0	0	0	0.176991	0	0	0	0	0	0	0
6	g__Exiguobacterium	0	0	0	0	0	0	0	0	0	0	0	0	0	0	0	0	0	0	0	0	0	0.17331	0	0	0	0	0	0	0	0.176991	0	0	0	0	0	0	0
7	unclassified	0	0	0	0	0	0	0	0	0	0	0	0	0	0	0	0	0	0	0	0	0	0.17331	0	0	0	0	0	0	0	0.176991	0	0	0	0	0	0	0
4	o__Gemellales	0	0	0	0	1.67832	0	0	0	0	0	0	0	0	0	0.0613859	0.00571527	0.0376081	0	0	0	0.242424	0.17331	0	0.613497	0	0	0	0	0	0	0	0	0.43573	0	0.138696	0	0
5	f__Gemellaceae	0	0	0	0	1.67832	0	0	0	0	0	0	0	0	0	0.0613859	0.00571527	0.0376081	0	0	0	0.242424	0.17331	0	0.613497	0	0	0	0	0	0	0	0	0.43573	0	0.138696	0	0
6	g__Gemella	0	0	0	0	1.67832	0	0	0	0	0	0	0	0	0	0.0613859	0.00571527	0.0376081	0	0	0	0.242424	0.17331	0	0.613497	0	0	0	0	0	0	0	0	0.43573	0	0.138696	0	0
7	unclassified	0	0	0	0	1.67832	0	0	0	0	0	0	0	0	0	0.0613859	0.00571527	0.0376081	0	0	0	0.242424	0.17331	0	0.613497	0	0	0	0	0	0	0	0	0.43573	0	0.138696	0	0
4	o__Lactobacillales	0.0121017	0.00873617	0.00691595	0.00675584	8.67133	0.203874	0.0415038	0.0150083	0.00360815	0.0340103	0.00803665	0.0120371	0	0.0205571	18.659	0.0400069	0.275793	0.00188957	2.97806	2.60116	3.87879	1.38648	2.53165	2.45399	0	0	0.809717	3.3557	4.34783	2.83186	5.2795	3.00926	2.61438	3.45188	3.7448	3.77358	0
5	f__Aerococcaceae	0.00403388	0	0	0.00225195	0.02331	0.113263	0	0	0	0.00485861	0.00401832	0	0	0	0	0	0	0	0	0	0	0	0.21097	0	0	0	0	0	0	0	0	0	0.217865	0	0	0	0
6	g__Aerococcus	0	0	0	0.00225195	0.01554	0.113263	0	0	0	0.00485861	0.00401832	0	0	0	0	0	0	0	0	0	0	0	0	0	0	0	0	0	0	0	0	0	0	0	0	0	0
7	unclassified	0	0	0	0.00225195	0.01554	0.113263	0	0	0	0.00485861	0.00401832	0	0	0	0	0	0	0	0	0	0	0	0	0	0	0	0	0	0	0	0	0	0	0	0	0	0
6	g__Alloiococcus	0	0	0	0	0	0	0	0	0	0	0	0	0	0	0	0	0	0	0	0	0	0	0	0	0	0	0	0	0	0	0	0	0.217865	0	0	0	0
7	unclassified	0	0	0	0	0	0	0	0	0	0	0	0	0	0	0	0	0	0	0	0	0	0	0	0	0	0	0	0	0	0	0	0	0.217865	0	0	0	0
6	g__Facklamia	0.00403388	0	0	0	0.00777001	0	0	0	0	0	0	0	0	0	0	0	0	0	0	0	0	0	0.21097	0	0	0	0	0	0	0	0	0	0	0	0	0	0
7	unclassified	0.00403388	0	0	0	0.00777001	0	0	0	0	0	0	0	0	0	0	0	0	0	0	0	0	0	0.21097	0	0	0	0	0	0	0	0	0	0	0	0	0	0
5	f__Carnobacteriaceae	0	0	0	0	1.75602	0.0113263	0.00345865	0	0.00180408	0.00485861	0	0.00200618	0	0	0.00472199	0.00285763	0.0877523	0	0.470219	0	0	0	0	0	0	0	0	0	1.00334	0	0	0.925926	0	0.523013	0	0.343053	0
6	g__Carnobacterium	0	0	0	0	0.00777001	0.0113263	0	0	0.00180408	0	0	0	0	0	0.002361	0.00285763	0.0376081	0	0	0	0	0	0	0	0	0	0	0	0	0	0	0	0	0	0	0	0
7	s__viridans	0	0	0	0	0.00777001	0.0113263	0	0	0.00180408	0	0	0	0	0	0.002361	0.00285763	0.0376081	0	0	0	0	0	0	0	0	0	0	0	0	0	0	0	0	0	0	0	0
6	g__Granulicatella	0	0	0	0	1.74825	0	0.00345865	0	0	0.00485861	0	0.00200618	0	0	0.002361	0	0.0501442	0	0.470219	0	0	0	0	0	0	0	0	0	1.00334	0	0	0.925926	0	0.523013	0	0.343053	0
7	unclassified	0	0	0	0	1.74825	0	0.00345865	0	0	0.00485861	0	0.00200618	0	0	0.002361	0	0.0501442	0	0.470219	0	0	0	0	0	0	0	0	0	1.00334	0	0	0.925926	0	0.523013	0	0.343053	0
5	f__Enterococcaceae	0	0.00582411	0	0	0.00777001	0.0679579	0.00345865	0.0150083	0	0	0	0.00200618	0	0	0	0.00285763	0	0	0	0	0	0	0	0	0	0	0	0	0	0	0	0	0	0	0	0	0
6	g__Enterococcus	0	0.00582411	0	0	0.00777001	0.0679579	0.00345865	0.0150083	0	0	0	0.00200618	0	0	0	0.00285763	0	0	0	0	0	0	0	0	0	0	0	0	0	0	0	0	0	0	0	0	0
7	s__casseliflavus	0	0.00291206	0	0	0	0.0113263	0	0	0	0	0	0	0	0	0	0	0	0	0	0	0	0	0	0	0	0	0	0	0	0	0	0	0	0	0	0	0
7	unclassified	0	0.00291206	0	0	0.00777001	0.0566316	0.00345865	0.0150083	0	0	0	0.00200618	0	0	0	0.00285763	0	0	0	0	0	0	0	0	0	0	0	0	0	0	0	0	0	0	0	0	0
5	f__Lactobacillaceae	0	0	0	0	0	0	0	0	0	0	0	0	0	0	0	0	0	0	0	0	0	0	0	0	0	0	0	0	0	0	0	0	0	0.209205	0.277393	0	0
6	g__Lactobacillus	0	0	0	0	0	0	0	0	0	0	0	0	0	0	0	0	0	0	0	0	0	0	0	0	0	0	0	0	0	0	0	0	0	0.209205	0.277393	0	0
7	s__helveticus	0	0	0	0	0	0	0	0	0	0	0	0	0	0	0	0	0	0	0	0	0	0	0	0	0	0	0	0	0	0	0	0	0	0.209205	0.277393	0	0
5	f__Streptococcaceae	0.00806777	0.00291206	0.00691595	0.0045039	6.88423	0.0113263	0.0345865	0	0.00180408	0.0242931	0.00401832	0.00802472	0	0.0205571	18.6542	0.0342916	0.188041	0.00188957	2.50784	2.60116	3.87879	1.38648	2.32068	2.45399	0	0	0.809717	3.3557	3.34448	2.83186	5.2795	2.08333	2.39651	2.71967	3.46741	3.43053	0
6	g__Lactococcus	0.00403388	0	0	0	0	0	0	0	0	0	0	0	0	0	0	0.00571527	0	0	0	0	1.45455	0	0	0	0	0	0	0	0	0	0	0	0	0	0	1.02916	0
7	unclassified	0.00403388	0	0	0	0	0	0	0	0	0	0	0	0	0	0	0.00571527	0	0	0	0	1.45455	0	0	0	0	0	0	0	0	0	0	0	0	0	0	1.02916	0
6	g__Streptococcus	0.00403388	0.00291206	0.00691595	0.0045039	6.88423	0.0113263	0.0345865	0	0.00180408	0.0242931	0.00401832	0.00802472	0	0.0205571	18.6542	0.0285763	0.188041	0.00188957	2.50784	2.60116	2.42424	1.38648	2.32068	2.45399	0	0	0.809717	3.3557	3.34448	2.83186	5.2795	2.08333	2.39651	2.71967	3.46741	2.40137	0
7	s__agalactiae	0	0	0	0	1.04895	0	0	0	0	0	0	0	0	0	18.5433	0	0	0	0	0	0	0	0	0	0	0	0	0	0	0	0	0	0	0	0	0	0
7	s__anginosus	0	0	0	0	0	0	0	0	0	0	0	0	0	0	0.00472199	0	0	0	0	0	0	0	0	0	0	0	0	0	0	0.176991	0	0	0	0	0	0	0
7	s__infantis	0.00403388	0	0.00691595	0.00225195	5.60995	0	0.0172933	0	0	0.0194345	0.00401832	0.00601854	0	0.0205571	0.101523	0.0228611	0.188041	0	2.3511	2.31214	1.33333	0.866551	2.32068	2.04499	0	0	0.809717	1.34228	1.33779	2.30088	4.03727	1.85185	1.96078	2.19665	2.49653	2.05832	0
7	s__minor	0	0	0	0	0	0	0	0	0	0	0	0	0	0	0.002361	0	0	0	0	0	0	0	0	0	0	0	0	0	0	0	0	0	0	0	0	0	0
7	unclassified	0	0.00291206	0	0.00225195	0.22533	0.0113263	0.0172933	0	0.00180408	0.00485861	0	0.00200618	0	0	0.002361	0.00571527	0	0.00188957	0.15674	0.289017	1.09091	0.519931	0	0.408998	0	0	0	2.01342	2.00669	0.353982	1.24224	0.231481	0.43573	0.523013	0.970874	0.343053	0
3	c__Clostridia	0.0121017	0.00582411	0.0115266	0	1.89588	0	0.00345865	0.0450248	0	0.0242931	0.00401832	0.00601854	0	0	2.50266	0.00285763	0.0250721	0	1.09718	1.44509	0	0.34662	1.05485	0.408998	1.38408	1.48148	0.404858	0	0.334448	1.23894	0	0.925926	1.30719	0.104603	1.52566	0	0
4	o__Clostridiales	0.0121017	0.00582411	0.0115266	0	1.89588	0	0.00345865	0.0450248	0	0.0242931	0.00401832	0.00601854	0	0	2.50266	0.00285763	0.0250721	0	1.09718	1.44509	0	0.34662	1.05485	0.408998	1.38408	1.48148	0.404858	0	0.334448	1.23894	0	0.925926	1.30719	0.104603	1.52566	0	0
5	f__Clostridiaceae	0	0	0.00461063	0	0.00777001	0	0	0	0	0	0	0	0	0	0	0	0	0	0.15674	1.15607	0	0	0	0.408998	1.38408	1.48148	0.404858	0	0	0	0	0	0.653595	0	0.693481	0	0
6	g__02d06	0	0	0.00230532	0	0	0	0	0	0	0	0	0	0	0	0	0	0	0	0	0	0	0	0	0	0	0	0	0	0	0	0	0	0	0	0	0	0
7	unclassified	0	0	0.00230532	0	0	0	0	0	0	0	0	0	0	0	0	0	0	0	0	0	0	0	0	0	0	0	0	0	0	0	0	0	0	0	0	0	0
6	g__Clostridium	0	0	0.00230532	0	0.00777001	0	0	0	0	0	0	0	0	0	0	0	0	0	0.15674	1.15607	0	0	0	0.408998	1.38408	1.48148	0.404858	0	0	0	0	0	0.653595	0	0.693481	0	0
7	s__kluyveri	0	0	0	0	0	0	0	0	0	0	0	0	0	0	0	0	0	0	0.15674	0.289017	0	0	0	0	1.38408	1.48148	0.404858	0	0	0	0	0	0	0	0	0	0
7	s__sartagoforme	0	0	0.00230532	0	0	0	0	0	0	0	0	0	0	0	0	0	0	0	0	0.867052	0	0	0	0.204499	0	0	0	0	0	0	0	0	0.653595	0	0.138696	0	0
7	s__septicum	0	0	0	0	0	0	0	0	0	0	0	0	0	0	0	0	0	0	0	0	0	0	0	0.204499	0	0	0	0	0	0	0	0	0	0	0.554785	0	0
7	unclassified	0	0	0	0	0.00777001	0	0	0	0	0	0	0	0	0	0	0	0	0	0	0	0	0	0	0	0	0	0	0	0	0	0	0	0	0	0	0	0
5	f__Lachnospiraceae	0	0.00291206	0.00461063	0	0.03885	0	0	0	0	0	0	0	0	0	0	0	0	0	0	0	0	0	0	0	0	0	0	0	0	0	0	0	0	0	0	0	0
6	g__Blautia	0	0.00291206	0	0	0	0	0	0	0	0	0	0	0	0	0	0	0	0	0	0	0	0	0	0	0	0	0	0	0	0	0	0	0	0	0	0	0
7	s__producta	0	0.00291206	0	0	0	0	0	0	0	0	0	0	0	0	0	0	0	0	0	0	0	0	0	0	0	0	0	0	0	0	0	0	0	0	0	0	0
6	g__Catonella	0	0	0	0	0.01554	0	0	0	0	0	0	0	0	0	0	0	0	0	0	0	0	0	0	0	0	0	0	0	0	0	0	0	0	0	0	0	0
7	unclassified	0	0	0	0	0.01554	0	0	0	0	0	0	0	0	0	0	0	0	0	0	0	0	0	0	0	0	0	0	0	0	0	0	0	0	0	0	0	0
6	g__Clostridium	0	0	0	0	0.01554	0	0	0	0	0	0	0	0	0	0	0	0	0	0	0	0	0	0	0	0	0	0	0	0	0	0	0	0	0	0	0	0
7	s__celerecrescens	0	0	0	0	0.00777001	0	0	0	0	0	0	0	0	0	0	0	0	0	0	0	0	0	0	0	0	0	0	0	0	0	0	0	0	0	0	0	0
7	s__clostridioforme	0	0	0	0	0.00777001	0	0	0	0	0	0	0	0	0	0	0	0	0	0	0	0	0	0	0	0	0	0	0	0	0	0	0	0	0	0	0	0
6	g__Oribacterium	0	0	0	0	0.00777001	0	0	0	0	0	0	0	0	0	0	0	0	0	0	0	0	0	0	0	0	0	0	0	0	0	0	0	0	0	0	0	0
7	unclassified	0	0	0	0	0.00777001	0	0	0	0	0	0	0	0	0	0	0	0	0	0	0	0	0	0	0	0	0	0	0	0	0	0	0	0	0	0	0	0
6	g__Pseudobutyrivibrio	0	0	0.00230532	0	0	0	0	0	0	0	0	0	0	0	0	0	0	0	0	0	0	0	0	0	0	0	0	0	0	0	0	0	0	0	0	0	0
7	unclassified	0	0	0.00230532	0	0	0	0	0	0	0	0	0	0	0	0	0	0	0	0	0	0	0	0	0	0	0	0	0	0	0	0	0	0	0	0	0	0
6	g__Roseburia	0	0	0.00230532	0	0	0	0	0	0	0	0	0	0	0	0	0	0	0	0	0	0	0	0	0	0	0	0	0	0	0	0	0	0	0	0	0	0
7	s__faecis	0	0	0.00230532	0	0	0	0	0	0	0	0	0	0	0	0	0	0	0	0	0	0	0	0	0	0	0	0	0	0	0	0	0	0	0	0	0	0
5	f__Peptococcaceae	0	0	0	0	0.00777001	0	0	0.0450248	0	0	0	0	0	0	0	0	0	0	0	0	0	0	0	0	0	0	0	0	0	0	0	0	0	0	0	0	0
6	g__Desulfosporosinus	0	0	0	0	0.00777001	0	0	0.0450248	0	0	0	0	0	0	0	0	0	0	0	0	0	0	0	0	0	0	0	0	0	0	0	0	0	0	0	0	0
7	s__meridiei	0	0	0	0	0.00777001	0	0	0.0450248	0	0	0	0	0	0	0	0	0	0	0	0	0	0	0	0	0	0	0	0	0	0	0	0	0	0	0	0	0
5	f__Peptostreptococcaceae	0	0	0	0	0.01554	0	0	0	0	0	0	0.00200618	0	0	2.276	0	0	0	0	0	0	0	0	0	0	0	0	0	0	0	0	0.462963	0	0.104603	0	0	0
6	g__Filifactor	0	0	0	0	0	0	0	0	0	0	0	0	0	0	0	0	0	0	0	0	0	0	0	0	0	0	0	0	0	0	0	0.462963	0	0	0	0	0
7	unclassified	0	0	0	0	0	0	0	0	0	0	0	0	0	0	0	0	0	0	0	0	0	0	0	0	0	0	0	0	0	0	0	0.462963	0	0	0	0	0
6	g__Peptostreptococcus	0	0	0	0	0.00777001	0	0	0	0	0	0	0.00200618	0	0	2.27364	0	0	0	0	0	0	0	0	0	0	0	0	0	0	0	0	0	0	0.104603	0	0	0
7	s__anaerobius	0	0	0	0	0.00777001	0	0	0	0	0	0	0.00200618	0	0	2.27364	0	0	0	0	0	0	0	0	0	0	0	0	0	0	0	0	0	0	0.104603	0	0	0
6	g__[Clostridium]	0	0	0	0	0	0	0	0	0	0	0	0	0	0	0.002361	0	0	0	0	0	0	0	0	0	0	0	0	0	0	0	0	0	0	0	0	0	0
7	s__difficile	0	0	0	0	0	0	0	0	0	0	0	0	0	0	0.002361	0	0	0	0	0	0	0	0	0	0	0	0	0	0	0	0	0	0	0	0	0	0
6	unclassified	0	0	0	0	0.00777001	0	0	0	0	0	0	0	0	0	0	0	0	0	0	0	0	0	0	0	0	0	0	0	0	0	0	0	0	0	0	0	0
7	unclassified	0	0	0	0	0.00777001	0	0	0	0	0	0	0	0	0	0	0	0	0	0	0	0	0	0	0	0	0	0	0	0	0	0	0	0	0	0	0	0
5	f__Ruminococcaceae	0	0	0	0	0	0	0	0	0	0	0	0	0	0	0.00472199	0	0	0	0	0	0	0	0	0	0	0	0	0	0	0	0	0	0	0	0	0	0
6	g__Ruminococcus	0	0	0	0	0	0	0	0	0	0	0	0	0	0	0.00472199	0	0	0	0	0	0	0	0	0	0	0	0	0	0	0	0	0	0	0	0	0	0
7	s__bromii	0	0	0	0	0	0	0	0	0	0	0	0	0	0	0.00472199	0	0	0	0	0	0	0	0	0	0	0	0	0	0	0	0	0	0	0	0	0	0
5	f__Symbiobacteriaceae	0	0	0	0	0	0	0	0	0	0	0	0	0	0	0	0	0	0	0	0	0	0	0	0	0	0	0	0	0	0	0	0.231481	0	0	0	0	0
6	g__Symbiobacterium	0	0	0	0	0	0	0	0	0	0	0	0	0	0	0	0	0	0	0	0	0	0	0	0	0	0	0	0	0	0	0	0.231481	0	0	0	0	0
7	s__thermophilum	0	0	0	0	0	0	0	0	0	0	0	0	0	0	0	0	0	0	0	0	0	0	0	0	0	0	0	0	0	0	0	0.231481	0	0	0	0	0
5	f__Veillonellaceae	0	0.00291206	0.00230532	0	0.598291	0	0	0	0	0	0	0.00401236	0	0	0.00708299	0	0	0	0.470219	0	0	0	0.421941	0	0	0	0	0	0	0.530973	0	0	0	0	0	0	0
6	g__Dialister	0	0.00291206	0.00230532	0	0.00777001	0	0	0	0	0	0	0	0	0	0.002361	0	0	0	0	0	0	0	0	0	0	0	0	0	0	0	0	0	0	0	0	0	0
7	unclassified	0	0.00291206	0.00230532	0	0.00777001	0	0	0	0	0	0	0	0	0	0.002361	0	0	0	0	0	0	0	0	0	0	0	0	0	0	0	0	0	0	0	0	0	0
6	g__Megasphaera	0	0	0	0	0	0	0	0	0	0	0	0	0	0	0	0	0	0	0.15674	0	0	0	0	0	0	0	0	0	0	0	0	0	0	0	0	0	0
7	unclassified	0	0	0	0	0	0	0	0	0	0	0	0	0	0	0	0	0	0	0.15674	0	0	0	0	0	0	0	0	0	0	0	0	0	0	0	0	0	0
6	g__Selenomonas	0	0	0	0	0.03108	0	0	0	0	0	0	0	0	0	0	0	0	0	0	0	0	0	0	0	0	0	0	0	0	0	0	0	0	0	0	0	0
7	s__noxia	0	0	0	0	0.01554	0	0	0	0	0	0	0	0	0	0	0	0	0	0	0	0	0	0	0	0	0	0	0	0	0	0	0	0	0	0	0	0
7	unclassified	0	0	0	0	0.01554	0	0	0	0	0	0	0	0	0	0	0	0	0	0	0	0	0	0	0	0	0	0	0	0	0	0	0	0	0	0	0	0
6	g__Veillonella	0	0	0	0	0.559441	0	0	0	0	0	0	0.00401236	0	0	0.00472199	0	0	0	0.31348	0	0	0	0.421941	0	0	0	0	0	0	0.530973	0	0	0	0	0	0	0
7	s__dispar	0	0	0	0	0.1554	0	0	0	0	0	0	0.00401236	0	0	0.00472199	0	0	0	0.31348	0	0	0	0.421941	0	0	0	0	0	0	0.530973	0	0	0	0	0	0	0
7	s__parvula	0	0	0	0	0.40404	0	0	0	0	0	0	0	0	0	0	0	0	0	0	0	0	0	0	0	0	0	0	0	0	0	0	0	0	0	0	0	0
5	f__[Mogibacteriaceae]	0	0	0	0	0.00777001	0	0	0	0	0	0	0	0	0	0.00472199	0	0	0	0	0	0	0	0	0	0	0	0	0	0	0	0	0	0	0	0	0	0
6	g__Mogibacterium	0	0	0	0	0.00777001	0	0	0	0	0	0	0	0	0	0.002361	0	0	0	0	0	0	0	0	0	0	0	0	0	0	0	0	0	0	0	0	0	0
7	unclassified	0	0	0	0	0.00777001	0	0	0	0	0	0	0	0	0	0.002361	0	0	0	0	0	0	0	0	0	0	0	0	0	0	0	0	0	0	0	0	0	0
6	unclassified	0	0	0	0	0	0	0	0	0	0	0	0	0	0	0.002361	0	0	0	0	0	0	0	0	0	0	0	0	0	0	0	0	0	0	0	0	0	0
7	unclassified	0	0	0	0	0	0	0	0	0	0	0	0	0	0	0.002361	0	0	0	0	0	0	0	0	0	0	0	0	0	0	0	0	0	0	0	0	0	0
5	f__[Tissierellaceae]	0.0121017	0	0	0	1.21989	0	0.00345865	0	0	0.0242931	0.00401832	0	0	0	0.210129	0.00285763	0.0250721	0	0.470219	0.289017	0	0.34662	0.632911	0	0	0	0	0	0.334448	0.707965	0	0.231481	0.653595	0	0.832178	0	0
6	g__1-68	0	0	0	0	0	0	0	0	0	0	0	0	0	0	0	0	0	0	0	0	0	0	0	0	0	0	0	0	0	0	0	0	0	0	0.416089	0	0
7	unclassified	0	0	0	0	0	0	0	0	0	0	0	0	0	0	0	0	0	0	0	0	0	0	0	0	0	0	0	0	0	0	0	0	0	0	0.416089	0	0
6	g__Anaerococcus	0.00403388	0	0	0	0.714841	0	0	0	0	0.0242931	0	0	0	0	0.021249	0.00285763	0.012536	0	0.31348	0	0	0.17331	0	0	0	0	0	0	0.334448	0.530973	0	0	0	0	0	0	0
7	unclassified	0.00403388	0	0	0	0.714841	0	0	0	0	0.0242931	0	0	0	0	0.021249	0.00285763	0.012536	0	0.31348	0	0	0.17331	0	0	0	0	0	0	0.334448	0.530973	0	0	0	0	0	0	0
6	g__Finegoldia	0	0	0	0	0.25641	0	0.00345865	0	0	0	0.00401832	0	0	0	0.103884	0	0	0	0.15674	0.289017	0	0	0.632911	0	0	0	0	0	0	0	0	0.231481	0.43573	0	0.138696	0	0
7	unclassified	0	0	0	0	0.25641	0	0.00345865	0	0	0	0.00401832	0	0	0	0.103884	0	0	0	0.15674	0.289017	0	0	0.632911	0	0	0	0	0	0	0	0	0.231481	0.43573	0	0.138696	0	0
6	g__Parvimonas	0.00806777	0	0	0	0.00777001	0	0	0	0	0	0	0	0	0	0.0849959	0	0	0	0	0	0	0	0	0	0	0	0	0	0	0	0	0	0	0	0	0	0
7	unclassified	0.00806777	0	0	0	0.00777001	0	0	0	0	0	0	0	0	0	0.0849959	0	0	0	0	0	0	0	0	0	0	0	0	0	0	0	0	0	0	0	0	0	0
6	g__Peptoniphilus	0	0	0	0	0.24087	0	0	0	0	0	0	0	0	0	0	0	0	0	0	0	0	0.17331	0	0	0	0	0	0	0	0.176991	0	0	0.217865	0	0.277393	0	0
7	unclassified	0	0	0	0	0.24087	0	0	0	0	0	0	0	0	0	0	0	0	0	0	0	0	0.17331	0	0	0	0	0	0	0	0.176991	0	0	0.217865	0	0.277393	0	0
6	g__ph2	0	0	0	0	0	0	0	0	0	0	0	0	0	0	0	0	0.012536	0	0	0	0	0	0	0	0	0	0	0	0	0	0	0	0	0	0	0	0
7	unclassified	0	0	0	0	0	0	0	0	0	0	0	0	0	0	0	0	0.012536	0	0	0	0	0	0	0	0	0	0	0	0	0	0	0	0	0	0	0	0
3	c__Erysipelotrichi	0	0	0.00230532	0	0	0	0	0	0	0	0	0	0	0	0	0	0	0	0	0	0	0	0	0	0	0	0	0	0	0	0	0	0	0	0	0	0
4	o__Erysipelotrichales	0	0	0.00230532	0	0	0	0	0	0	0	0	0	0	0	0	0	0	0	0	0	0	0	0	0	0	0	0	0	0	0	0	0	0	0	0	0	0
5	f__Erysipelotrichaceae	0	0	0.00230532	0	0	0	0	0	0	0	0	0	0	0	0	0	0	0	0	0	0	0	0	0	0	0	0	0	0	0	0	0	0	0	0	0	0
6	g__[Eubacterium]	0	0	0.00230532	0	0	0	0	0	0	0	0	0	0	0	0	0	0	0	0	0	0	0	0	0	0	0	0	0	0	0	0	0	0	0	0	0	0
7	s__biforme	0	0	0.00230532	0	0	0	0	0	0	0	0	0	0	0	0	0	0	0	0	0	0	0	0	0	0	0	0	0	0	0	0	0	0	0	0	0	0
2	p__Fusobacteria	0	0.00291206	0	0	0.582751	0	0	0	0	0.00485861	0	0	0	0	7.46075	0	0	0	0.470219	0	0.484848	0.17331	0	0	0	0	0	0	0.334448	0	0	0.231481	0	0	0	0.686106	0
3	c__Fusobacteriia	0	0.00291206	0	0	0.582751	0	0	0	0	0.00485861	0	0	0	0	7.46075	0	0	0	0.470219	0	0.484848	0.17331	0	0	0	0	0	0	0.334448	0	0	0.231481	0	0	0	0.686106	0
4	o__Fusobacteriales	0	0.00291206	0	0	0.582751	0	0	0	0	0.00485861	0	0	0	0	7.46075	0	0	0	0.470219	0	0.484848	0.17331	0	0	0	0	0	0	0.334448	0	0	0.231481	0	0	0	0.686106	0
5	f__Fusobacteriaceae	0	0	0	0	0.41958	0	0	0	0	0.00485861	0	0	0	0	7.46075	0	0	0	0.470219	0	0.484848	0	0	0	0	0	0	0	0.334448	0	0	0	0	0	0	0.686106	0
6	g__Fusobacterium	0	0	0	0	0.41958	0	0	0	0	0.00485861	0	0	0	0	7.46075	0	0	0	0.470219	0	0.484848	0	0	0	0	0	0	0	0.334448	0	0	0	0	0	0	0.686106	0
7	unclassified	0	0	0	0	0.41958	0	0	0	0	0.00485861	0	0	0	0	7.46075	0	0	0	0.470219	0	0.484848	0	0	0	0	0	0	0	0.334448	0	0	0	0	0	0	0.686106	0
5	f__Leptotrichiaceae	0	0.00291206	0	0	0.16317	0	0	0	0	0	0	0	0	0	0	0	0	0	0	0	0	0.17331	0	0	0	0	0	0	0	0	0	0.231481	0	0	0	0	0
6	g__Leptotrichia	0	0.00291206	0	0	0.02331	0	0	0	0	0	0	0	0	0	0	0	0	0	0	0	0	0.17331	0	0	0	0	0	0	0	0	0	0.231481	0	0	0	0	0
7	unclassified	0	0.00291206	0	0	0.02331	0	0	0	0	0	0	0	0	0	0	0	0	0	0	0	0	0.17331	0	0	0	0	0	0	0	0	0	0.231481	0	0	0	0	0
6	g__Streptobacillus	0	0	0	0	0.13986	0	0	0	0	0	0	0	0	0	0	0	0	0	0	0	0	0	0	0	0	0	0	0	0	0	0	0	0	0	0	0	0
7	s__moniliformis	0	0	0	0	0.13986	0	0	0	0	0	0	0	0	0	0	0	0	0	0	0	0	0	0	0	0	0	0	0	0	0	0	0	0	0	0	0	0
2	p__Gemmatimonadetes	0	0	0	0	0.00777001	0	0	0	0	0	0	0	0	0	0	0	0	0	0	0	0	0	0	0	0	0	0	0	0	0	0	0	0	0	0	0	0
3	c__Gemm-1	0	0	0	0	0.00777001	0	0	0	0	0	0	0	0	0	0	0	0	0	0	0	0	0	0	0	0	0	0	0	0	0	0	0	0	0	0	0	0
4	unclassified	0	0	0	0	0.00777001	0	0	0	0	0	0	0	0	0	0	0	0	0	0	0	0	0	0	0	0	0	0	0	0	0	0	0	0	0	0	0	0
5	unclassified	0	0	0	0	0.00777001	0	0	0	0	0	0	0	0	0	0	0	0	0	0	0	0	0	0	0	0	0	0	0	0	0	0	0	0	0	0	0	0
6	unclassified	0	0	0	0	0.00777001	0	0	0	0	0	0	0	0	0	0	0	0	0	0	0	0	0	0	0	0	0	0	0	0	0	0	0	0	0	0	0	0
7	unclassified	0	0	0	0	0.00777001	0	0	0	0	0	0	0	0	0	0	0	0	0	0	0	0	0	0	0	0	0	0	0	0	0	0	0	0	0	0	0	0
2	p__Planctomycetes	0	0	0	0	0	0	0	0	0	0	0	0	0	0	0	0	0	0	0.15674	0	0	0	0	0	0	0	0	0	0	0	0	0	0	0	0	0	0
3	c__Planctomycetia	0	0	0	0	0	0	0	0	0	0	0	0	0	0	0	0	0	0	0.15674	0	0	0	0	0	0	0	0	0	0	0	0	0	0	0	0	0	0
4	o__Gemmatales	0	0	0	0	0	0	0	0	0	0	0	0	0	0	0	0	0	0	0.15674	0	0	0	0	0	0	0	0	0	0	0	0	0	0	0	0	0	0
5	f__Isosphaeraceae	0	0	0	0	0	0	0	0	0	0	0	0	0	0	0	0	0	0	0.15674	0	0	0	0	0	0	0	0	0	0	0	0	0	0	0	0	0	0
6	unclassified	0	0	0	0	0	0	0	0	0	0	0	0	0	0	0	0	0	0	0.15674	0	0	0	0	0	0	0	0	0	0	0	0	0	0	0	0	0	0
7	unclassified	0	0	0	0	0	0	0	0	0	0	0	0	0	0	0	0	0	0	0.15674	0	0	0	0	0	0	0	0	0	0	0	0	0	0	0	0	0	0
2	p__Proteobacteria	0.189593	0.241701	0.214394	0.0900779	1.18881	2.03874	0.318196	0.270149	0.0378856	0.412982	0.148678	0.116358	0.174246	0.657827	0.028332	0.202892	1.61715	0.0661351	75.7053	91.0405	89.5758	91.5078	91.3502	91.002	94.8097	92.963	91.498	90.604	88.6288	90.9735	92.5466	87.7315	89.9782	91.841	84.7434	89.5369	100
3	c__Alphaproteobacteria	0.0282372	0.0232964	0.0253585	0.0135117	0.11655	0.226526	0.0657144	0.0450248	0.00721631	0.0534448	0.0160733	0.0100309	0.02945	0.0976462	0.00472199	0.0257187	0.238185	0.00566872	10.9718	10.1156	11.2727	8.31889	15.8228	15.7464	14.8789	10.7407	13.3603	11.4094	13.3779	13.0973	13.0435	10.6481	15.0327	12.6569	10.6796	7.37564	100
4	o__Caulobacterales	0	0	0	0	0.04662	0	0	0	0	0.00971723	0	0	0	0	0	0	0	0.00188957	0	0	0	0	0	0	0	0	0	0	0	0	0	0	0	0	0	0	33.3333
5	f__Caulobacteraceae	0	0	0	0	0.04662	0	0	0	0	0.00971723	0	0	0	0	0	0	0	0.00188957	0	0	0	0	0	0	0	0	0	0	0	0	0	0	0	0	0	0	33.3333
6	g__Brevundimonas	0	0	0	0	0	0	0	0	0	0.00971723	0	0	0	0	0	0	0	0.00188957	0	0	0	0	0	0	0	0	0	0	0	0	0	0	0	0	0	0	0
7	s__diminuta	0	0	0	0	0	0	0	0	0	0	0	0	0	0	0	0	0	0.00188957	0	0	0	0	0	0	0	0	0	0	0	0	0	0	0	0	0	0	0
7	s__staleyi	0	0	0	0	0	0	0	0	0	0.00971723	0	0	0	0	0	0	0	0	0	0	0	0	0	0	0	0	0	0	0	0	0	0	0	0	0	0	0
6	g__Caulobacter	0	0	0	0	0.01554	0	0	0	0	0	0	0	0	0	0	0	0	0	0	0	0	0	0	0	0	0	0	0	0	0	0	0	0	0	0	0	0
7	s__vibrioides	0	0	0	0	0.01554	0	0	0	0	0	0	0	0	0	0	0	0	0	0	0	0	0	0	0	0	0	0	0	0	0	0	0	0	0	0	0	0
6	g__Phenylobacterium	0	0	0	0	0.03108	0	0	0	0	0	0	0	0	0	0	0	0	0	0	0	0	0	0	0	0	0	0	0	0	0	0	0	0	0	0	0	33.3333
7	unclassified	0	0	0	0	0.03108	0	0	0	0	0	0	0	0	0	0	0	0	0	0	0	0	0	0	0	0	0	0	0	0	0	0	0	0	0	0	0	33.3333
4	o__Rhizobiales	0.00403388	0	0.00461063	0.00225195	0.03108	0.0113263	0	0	0.00180408	0.00971723	0	0	0	0	0.00472199	0	0	0.00188957	0.15674	0.867052	0.363636	0.519931	0.21097	0.817996	0	1.48148	0.404858	0	0.334448	0.176991	0.310559	0.462963	0.217865	0.209205	0	0	0
5	f__Aurantimonadaceae	0	0	0	0	0	0	0	0	0	0	0	0	0	0	0	0	0	0	0	0	0	0	0	0	0	0	0	0	0	0	0	0.462963	0	0	0	0	0
6	unclassified	0	0	0	0	0	0	0	0	0	0	0	0	0	0	0	0	0	0	0	0	0	0	0	0	0	0	0	0	0	0	0	0.462963	0	0	0	0	0
7	unclassified	0	0	0	0	0	0	0	0	0	0	0	0	0	0	0	0	0	0	0	0	0	0	0	0	0	0	0	0	0	0	0	0.462963	0	0	0	0	0
5	f__Bradyrhizobiaceae	0	0	0	0	0.01554	0	0	0	0	0	0	0	0	0	0.002361	0	0	0	0	0	0	0	0	0	0	0	0	0	0	0	0	0	0	0	0	0	0
6	g__Balneimonas	0	0	0	0	0.01554	0	0	0	0	0	0	0	0	0	0	0	0	0	0	0	0	0	0	0	0	0	0	0	0	0	0	0	0	0	0	0	0
7	unclassified	0	0	0	0	0.01554	0	0	0	0	0	0	0	0	0	0	0	0	0	0	0	0	0	0	0	0	0	0	0	0	0	0	0	0	0	0	0	0
6	g__Bosea	0	0	0	0	0	0	0	0	0	0	0	0	0	0	0.002361	0	0	0	0	0	0	0	0	0	0	0	0	0	0	0	0	0	0	0	0	0	0
7	s__genosp.	0	0	0	0	0	0	0	0	0	0	0	0	0	0	0.002361	0	0	0	0	0	0	0	0	0	0	0	0	0	0	0	0	0	0	0	0	0	0
5	f__Brucellaceae	0	0	0	0	0	0	0	0	0	0	0	0	0	0	0	0	0	0.00188957	0	0	0	0	0	0	0	0	0	0	0	0	0	0	0	0	0	0	0
6	g__Pseudochrobactrum	0	0	0	0	0	0	0	0	0	0	0	0	0	0	0	0	0	0.00188957	0	0	0	0	0	0	0	0	0	0	0	0	0	0	0	0	0	0	0
7	unclassified	0	0	0	0	0	0	0	0	0	0	0	0	0	0	0	0	0	0.00188957	0	0	0	0	0	0	0	0	0	0	0	0	0	0	0	0	0	0	0
5	f__Hyphomicrobiaceae	0	0	0	0	0	0	0	0	0	0	0	0	0	0	0	0	0	0	0.15674	0.578035	0	0	0	0	0	0	0	0	0	0	0	0	0	0	0	0	0
6	g__Devosia	0	0	0	0	0	0	0	0	0	0	0	0	0	0	0	0	0	0	0.15674	0	0	0	0	0	0	0	0	0	0	0	0	0	0	0	0	0	0
7	unclassified	0	0	0	0	0	0	0	0	0	0	0	0	0	0	0	0	0	0	0.15674	0	0	0	0	0	0	0	0	0	0	0	0	0	0	0	0	0	0
6	g__Rhodomicrobium	0	0	0	0	0	0	0	0	0	0	0	0	0	0	0	0	0	0	0	0.578035	0	0	0	0	0	0	0	0	0	0	0	0	0	0	0	0	0
7	s__vannielii	0	0	0	0	0	0	0	0	0	0	0	0	0	0	0	0	0	0	0	0.578035	0	0	0	0	0	0	0	0	0	0	0	0	0	0	0	0	0
5	f__Methylobacteriaceae	0	0	0.00461063	0	0.00777001	0	0	0	0	0.00485861	0	0	0	0	0.002361	0	0	0	0	0	0.363636	0	0	0	0	0	0.404858	0	0.334448	0	0	0	0.217865	0.104603	0	0	0
6	g__Methylobacterium	0	0	0.00461063	0	0.00777001	0	0	0	0	0.00485861	0	0	0	0	0.002361	0	0	0	0	0	0.363636	0	0	0	0	0	0.404858	0	0.334448	0	0	0	0.217865	0.104603	0	0	0
7	s__adhaesivum	0	0	0	0	0	0	0	0	0	0	0	0	0	0	0	0	0	0	0	0	0.121212	0	0	0	0	0	0.404858	0	0.334448	0	0	0	0.217865	0	0	0	0
7	s__hispanicum	0	0	0	0	0.00777001	0	0	0	0	0	0	0	0	0	0	0	0	0	0	0	0	0	0	0	0	0	0	0	0	0	0	0	0	0	0	0	0
7	s__komagatae	0	0	0.00461063	0	0	0	0	0	0	0.00485861	0	0	0	0	0	0	0	0	0	0	0.242424	0	0	0	0	0	0	0	0	0	0	0	0	0.104603	0	0	0
7	s__organophilum	0	0	0	0	0	0	0	0	0	0	0	0	0	0	0.002361	0	0	0	0	0	0	0	0	0	0	0	0	0	0	0	0	0	0	0	0	0	0
5	f__Phyllobacteriaceae	0.00403388	0	0	0	0	0	0	0	0	0.00485861	0	0	0	0	0	0	0	0	0	0.289017	0	0.519931	0.21097	0.817996	0	1.48148	0	0	0	0.176991	0.310559	0	0	0.104603	0	0	0
6	g__Aminobacter	0.00403388	0	0	0	0	0	0	0	0	0.00485861	0	0	0	0	0	0	0	0	0	0.289017	0	0.519931	0.21097	0.817996	0	1.48148	0	0	0	0.176991	0.310559	0	0	0.104603	0	0	0
7	unclassified	0.00403388	0	0	0	0	0	0	0	0	0.00485861	0	0	0	0	0	0	0	0	0	0.289017	0	0.519931	0.21097	0.817996	0	1.48148	0	0	0	0.176991	0.310559	0	0	0.104603	0	0	0
5	f__Rhizobiaceae	0	0	0	0.00225195	0.00777001	0.0113263	0	0	0.00180408	0	0	0	0	0	0	0	0	0	0	0	0	0	0	0	0	0	0	0	0	0	0	0	0	0	0	0	0
6	g__Agrobacterium	0	0	0	0.00225195	0.00777001	0.0113263	0	0	0.00180408	0	0	0	0	0	0	0	0	0	0	0	0	0	0	0	0	0	0	0	0	0	0	0	0	0	0	0	0
7	s__sullae	0	0	0	0.00225195	0.00777001	0	0	0	0	0	0	0	0	0	0	0	0	0	0	0	0	0	0	0	0	0	0	0	0	0	0	0	0	0	0	0	0
7	unclassified	0	0	0	0	0	0.0113263	0	0	0.00180408	0	0	0	0	0	0	0	0	0	0	0	0	0	0	0	0	0	0	0	0	0	0	0	0	0	0	0	0
4	o__Rhodobacterales	0	0	0	0	0.02331	0	0	0	0	0	0	0	0	0	0	0	0	0	0	0	0	0	0	0	0	0	0	0	0	0	0	0	0	0	0	0	66.6667
5	f__Rhodobacteraceae	0	0	0	0	0.02331	0	0	0	0	0	0	0	0	0	0	0	0	0	0	0	0	0	0	0	0	0	0	0	0	0	0	0	0	0	0	0	66.6667
6	g__Paracoccus	0	0	0	0	0.00777001	0	0	0	0	0	0	0	0	0	0	0	0	0	0	0	0	0	0	0	0	0	0	0	0	0	0	0	0	0	0	0	66.6667
	s_aminovorans	0	0	0	0	0	0	0	0	0	0	0	0	0	0	0	0	0	0	0	0	0	0	0	0	0	0	0	0	0	0	0	0	0	0	0	0	66.6667
7	s__marcusii	0	0	0	0	0.00777001	0	0	0	0	0	0	0	0	0	0	0	0	0	0	0	0	0	0	0	0	0	0	0	0	0	0	0	0	0	0	0	0
6	g__Rubellimicrobium	0	0	0	0	0.01554	0	0	0	0	0	0	0	0	0	0	0	0	0	0	0	0	0	0	0	0	0	0	0	0	0	0	0	0	0	0	0	0
7	unclassified	0	0	0	0	0.01554	0	0	0	0	0	0	0	0	0	0	0	0	0	0	0	0	0	0	0	0	0	0	0	0	0	0	0	0	0	0	0	0
4	o__Rhodospirillales	0.0161355	0.0232964	0.0207478	0.0112597	0	0.2152	0.0622557	0.0150083	0.00541223	0.0291517	0.0160733	0.00802472	0.0269959	0.0925069	0	0.0257187	0.225649	0.00188957	8.77743	8.95954	10.5455	7.62565	14.9789	14.3149	14.5329	9.25926	12.5506	11.4094	12.0401	12.2124	12.1118	9.49074	12.6362	12.1339	10.2635	7.03259	0
5	f__Acetobacteraceae	0.0161355	0.0232964	0.0207478	0.0112597	0	0.2152	0.0622557	0	0.00541223	0.0242931	0.0160733	0.00802472	0.0269959	0.0925069	0	0.0257187	0.225649	0.00188957	8.77743	8.95954	10.5455	7.62565	14.9789	14.3149	14.5329	9.25926	12.5506	11.4094	12.0401	12.2124	12.1118	9.49074	12.6362	12.1339	10.2635	7.03259	0
6	g__Acidocella	0.0161355	0.0232964	0.0207478	0.0112597	0	0.2152	0.0622557	0	0.00541223	0.0242931	0.0160733	0.00802472	0.0269959	0.0925069	0	0.0257187	0.225649	0.00188957	8.62069	8.95954	10.5455	7.62565	14.9789	14.3149	14.5329	9.25926	12.5506	11.4094	12.0401	12.2124	12.1118	9.49074	12.6362	12.1339	10.2635	7.03259	0
7	unclassified	0.0161355	0.0232964	0.0207478	0.0112597	0	0.2152	0.0622557	0	0.00541223	0.0242931	0.0160733	0.00802472	0.0269959	0.0925069	0	0.0257187	0.225649	0.00188957	8.62069	8.95954	10.5455	7.62565	14.9789	14.3149	14.5329	9.25926	12.5506	11.4094	12.0401	12.2124	12.1118	9.49074	12.6362	12.1339	10.2635	7.03259	0
6	g__Roseococcus	0	0	0	0	0	0	0	0	0	0	0	0	0	0	0	0	0	0	0.15674	0	0	0	0	0	0	0	0	0	0	0	0	0	0	0	0	0	0
7	unclassified	0	0	0	0	0	0	0	0	0	0	0	0	0	0	0	0	0	0	0.15674	0	0	0	0	0	0	0	0	0	0	0	0	0	0	0	0	0	0
5	f__Rhodospirillaceae	0	0	0	0	0	0	0	0.0150083	0	0.00485861	0	0	0	0	0	0	0	0	0	0	0	0	0	0	0	0	0	0	0	0	0	0	0	0	0	0	0
6	g__Defluviicoccus	0	0	0	0	0	0	0	0.0150083	0	0	0	0	0	0	0	0	0	0	0	0	0	0	0	0	0	0	0	0	0	0	0	0	0	0	0	0	0
7	s__vanus	0	0	0	0	0	0	0	0.0150083	0	0	0	0	0	0	0	0	0	0	0	0	0	0	0	0	0	0	0	0	0	0	0	0	0	0	0	0	0
6	g__Oleomonas	0	0	0	0	0	0	0	0	0	0.00485861	0	0	0	0	0	0	0	0	0	0	0	0	0	0	0	0	0	0	0	0	0	0	0	0	0	0	0
7	unclassified	0	0	0	0	0	0	0	0	0	0.00485861	0	0	0	0	0	0	0	0	0	0	0	0	0	0	0	0	0	0	0	0	0	0	0	0	0	0	0
4	o__Sphingomonadales	0.00806777	0	0	0	0.01554	0	0.00345865	0.0300165	0	0.00485861	0	0.00200618	0.00245417	0.00513927	0	0	0.012536	0	2.03762	0.289017	0.363636	0.17331	0.632911	0.613497	0.346021	0	0.404858	0	1.00334	0.707965	0.621118	0.694444	2.17865	0.313808	0.416089	0.343053	0
5	f__Erythrobacteraceae	0	0	0	0	0.00777001	0	0	0	0	0	0	0	0	0	0	0	0	0	0	0	0	0	0	0	0	0	0	0	0	0	0	0	0	0	0	0	0
6	g__Lutibacterium	0	0	0	0	0.00777001	0	0	0	0	0	0	0	0	0	0	0	0	0	0	0	0	0	0	0	0	0	0	0	0	0	0	0	0	0	0	0	0
7	unclassified	0	0	0	0	0.00777001	0	0	0	0	0	0	0	0	0	0	0	0	0	0	0	0	0	0	0	0	0	0	0	0	0	0	0	0	0	0	0	0
5	f__Sphingomonadaceae	0.00806777	0	0	0	0.00777001	0	0.00345865	0.0300165	0	0.00485861	0	0.00200618	0.00245417	0.00513927	0	0	0.012536	0	2.03762	0.289017	0.363636	0.17331	0.632911	0.613497	0.346021	0	0.404858	0	1.00334	0.707965	0.621118	0.694444	2.17865	0.313808	0.416089	0.343053	0
6	g__Kaistobacter	0	0	0	0	0	0	0	0.0300165	0	0	0	0	0	0	0	0	0	0	0	0	0	0	0	0	0	0	0	0	1.00334	0	0	0	0	0	0	0	0
7	unclassified	0	0	0	0	0	0	0	0.0300165	0	0	0	0	0	0	0	0	0	0	0	0	0	0	0	0	0	0	0	0	1.00334	0	0	0	0	0	0	0	0
6	g__Sphingobium	0.00403388	0	0	0	0	0	0.00345865	0	0	0	0	0	0.00245417	0.00513927	0	0	0.012536	0	1.09718	0.289017	0.121212	0	0	0	0	0	0.404858	0	0	0	0.621118	0.462963	0.43573	0	0.277393	0	0
7	s__yanoikuyae	0	0	0	0	0	0	0	0	0	0	0	0	0	0	0	0	0.012536	0	0	0.289017	0	0	0	0	0	0	0	0	0	0	0	0	0	0	0	0	0
7	unclassified	0.00403388	0	0	0	0	0	0.00345865	0	0	0	0	0	0.00245417	0.00513927	0	0	0	0	1.09718	0	0.121212	0	0	0	0	0	0.404858	0	0	0	0.621118	0.462963	0.43573	0	0.277393	0	0
6	g__Sphingomonas	0.00403388	0	0	0	0	0	0	0	0	0.00485861	0	0.00200618	0	0	0	0	0	0	0.940439	0	0.242424	0.17331	0.632911	0.613497	0.346021	0	0	0	0	0.707965	0	0.231481	1.74292	0.313808	0.138696	0.343053	0
7	s__azotifigens	0	0	0	0	0	0	0	0	0	0	0	0	0	0	0	0	0	0	0.15674	0	0	0	0	0	0	0	0	0	0	0	0	0	0	0	0	0	0
7	s__echinoides	0	0	0	0	0	0	0	0	0	0	0	0	0	0	0	0	0	0	0	0	0	0.17331	0.632911	0	0.346021	0	0	0	0	0	0	0	1.30719	0.209205	0.138696	0.171527	0
7	s__suberifaciens	0	0	0	0	0	0	0	0	0	0	0	0	0	0	0	0	0	0	0	0	0	0	0	0	0	0	0	0	0	0	0	0	0.217865	0	0	0	0
7	s__yabuuchiae	0.00403388	0	0	0	0	0	0	0	0	0.00485861	0	0.00200618	0	0	0	0	0	0	0.783699	0	0.242424	0	0	0.613497	0	0	0	0	0	0.707965	0	0.231481	0.217865	0.104603	0	0.171527	0
6	g__Sphingopyxis	0	0	0	0	0.00777001	0	0	0	0	0	0	0	0	0	0	0	0	0	0	0	0	0	0	0	0	0	0	0	0	0	0	0	0	0	0	0	0
7	s__alaskensis	0	0	0	0	0.00777001	0	0	0	0	0	0	0	0	0	0	0	0	0	0	0	0	0	0	0	0	0	0	0	0	0	0	0	0	0	0	0	0
3	c__Betaproteobacteria	0.0322711	0.0436808	0.043801	0.0045039	0.909091	0.260505	0.0242106	0.180099	0.00541223	0.0971723	0.0241099	0.0180556	0.0245417	0.0668106	0.014166	0.0400069	0.275793	0.00944787	6.73981	6.35838	8	6.23917	13.0802	10.6339	12.1107	4.07407	9.7166	15.4362	13.3779	8.84956	9.62733	8.10185	11.1111	8.57741	10.2635	8.74786	0
4	o__Burkholderiales	0.0322711	0.0407688	0.043801	0.0045039	0.14763	0.260505	0.0242106	0.150083	0.00541223	0.0923137	0.0241099	0.0160494	0.0245417	0.0668106	0.00944399	0.0400069	0.275793	0.00944787	6.42633	6.35838	8	6.23917	13.0802	10.2249	12.1107	4.07407	9.7166	15.4362	13.3779	8.67257	9.31677	8.10185	10.8932	8.159	10.1248	8.4048	0
5	f__Burkholderiaceae	0.0242033	0.0262085	0.0276638	0.00225195	0.0543901	0.158568	0.0207519	0.0300165	0.00360815	0.0485861	0.0200916	0.0140433	0.0122708	0.0462535	0	0.0285763	0.175505	0.00755829	2.82132	5.20231	7.63636	4.50607	11.6034	8.58896	9.68858	3.33333	8.90688	12.0805	9.699	7.07965	8.69565	6.01852	8.93246	6.38075	8.32178	7.20412	0
6	g__Burkholderia	0.0242033	0.0262085	0.0276638	0.00225195	0.01554	0.158568	0.0207519	0.0300165	0.00360815	0.0485861	0.0200916	0.0140433	0.0122708	0.0462535	0	0.0285763	0.175505	0.00755829	2.82132	5.20231	7.51515	4.50607	11.6034	7.77096	9.68858	3.33333	8.90688	11.4094	9.699	6.54867	8.69565	6.01852	8.93246	6.38075	8.18308	7.20412	0
7	s__bryophila	0	0	0	0	0	0	0	0	0	0	0	0	0	0	0	0	0	0	0	0.289017	0	0	0	0	0	0	0	0	0.668896	0	0	0	0	0	0	0	0
7	s__graminis	0	0	0	0	0	0	0	0.0150083	0	0	0	0	0	0	0	0	0	0	0	0	0	0	0	0	0	0	0	0	0	0.176991	0	0	0	0	0	0	0
7	s__tuberum	0	0	0	0	0	0	0	0	0	0	0	0	0	0	0	0	0	0	0	0	0	0.17331	0	0	0	0	0	0	0	0	0	0	0	0	0	0	0
7	unclassified	0.0242033	0.0262085	0.0276638	0.00225195	0.01554	0.158568	0.0207519	0.0150083	0.00360815	0.0485861	0.0200916	0.0140433	0.0122708	0.0462535	0	0.0285763	0.175505	0.00755829	2.82132	4.91329	7.51515	4.33276	11.6034	7.77096	9.68858	3.33333	8.90688	11.4094	9.0301	6.37168	8.69565	6.01852	8.93246	6.38075	8.18308	7.20412	0
6	g__Lautropia	0	0	0	0	0.03885	0	0	0	0	0	0	0	0	0	0	0	0	0	0	0	0	0	0	0	0	0	0	0	0	0	0	0	0	0	0	0	0
7	unclassified	0	0	0	0	0.03885	0	0	0	0	0	0	0	0	0	0	0	0	0	0	0	0	0	0	0	0	0	0	0	0	0	0	0	0	0	0	0	0
6	g__Pandoraea	0	0	0	0	0	0	0	0	0	0	0	0	0	0	0	0	0	0	0	0	0.121212	0	0	0.204499	0	0	0	0	0	0.176991	0	0	0	0	0.138696	0	0
7	unclassified	0	0	0	0	0	0	0	0	0	0	0	0	0	0	0	0	0	0	0	0	0.121212	0	0	0.204499	0	0	0	0	0	0.176991	0	0	0	0	0.138696	0	0
6	g__Salinispora	0	0	0	0	0	0	0	0	0	0	0	0	0	0	0	0	0	0	0	0	0	0	0	0.613497	0	0	0	0.671141	0	0.353982	0	0	0	0	0	0	0
7	s__tropica	0	0	0	0	0	0	0	0	0	0	0	0	0	0	0	0	0	0	0	0	0	0	0	0.613497	0	0	0	0.671141	0	0.353982	0	0	0	0	0	0	0
5	f__Comamonadaceae	0	0.0116482	0.00461063	0	0.03108	0.0113263	0	0	0	0.0194345	0	0	0	0	0	0	0.012536	0	2.50784	0.289017	0.363636	0.34662	0.21097	1.02249	0	0.37037	0.809717	1.34228	1.00334	0.353982	0	0.462963	0.217865	0.941423	0.416089	0.857633	0
6	g__Acidovorax	0	0	0	0	0.01554	0	0	0	0	0	0	0	0	0	0	0	0	0	0.31348	0	0	0.17331	0.21097	0.408998	0	0	0	0	0	0	0	0.231481	0	0.313808	0	0	0
7	s__citrulli	0	0	0	0	0.01554	0	0	0	0	0	0	0	0	0	0	0	0	0	0	0	0	0	0	0	0	0	0	0	0	0	0	0	0	0	0	0	0
7	s__delafieldii	0	0	0	0	0	0	0	0	0	0	0	0	0	0	0	0	0	0	0.31348	0	0	0	0.21097	0.408998	0	0	0	0	0	0	0	0.231481	0	0.313808	0	0	0
7	s__facilis	0	0	0	0	0	0	0	0	0	0	0	0	0	0	0	0	0	0	0	0	0	0.17331	0	0	0	0	0	0	0	0	0	0	0	0	0	0	0
6	g__Aquabacterium	0	0.00291206	0	0	0	0	0	0	0	0	0	0	0	0	0	0	0	0	0.470219	0.289017	0	0	0	0	0	0	0	0	0.668896	0	0	0	0	0	0	0	0
7	unclassified	0	0.00291206	0	0	0	0	0	0	0	0	0	0	0	0	0	0	0	0	0.470219	0.289017	0	0	0	0	0	0	0	0	0.668896	0	0	0	0	0	0	0	0
6	g__Comamonas	0	0	0.00461063	0	0	0.0113263	0	0	0	0	0	0	0	0	0	0	0.012536	0	0	0	0	0	0	0	0	0	0	0	0	0	0	0.231481	0	0	0.416089	0	0
7	s__terrigena	0	0	0	0	0	0	0	0	0	0	0	0	0	0	0	0	0	0	0	0	0	0	0	0	0	0	0	0	0	0	0	0.231481	0	0	0	0	0
7	unclassified	0	0	0.00461063	0	0	0.0113263	0	0	0	0	0	0	0	0	0	0	0.012536	0	0	0	0	0	0	0	0	0	0	0	0	0	0	0	0	0	0.416089	0	0
6	g__Delftia	0	0.00291206	0	0	0	0	0	0	0	0	0	0	0	0	0	0	0	0	0.626959	0	0.121212	0	0	0	0	0	0.809717	0.671141	0.334448	0	0	0	0	0.313808	0	0.343053	0
7	unclassified	0	0.00291206	0	0	0	0	0	0	0	0	0	0	0	0	0	0	0	0	0.626959	0	0.121212	0	0	0	0	0	0.809717	0.671141	0.334448	0	0	0	0	0.313808	0	0.343053	0
6	g__Diaphorobacter	0	0.00582411	0	0	0.00777001	0	0	0	0	0	0	0	0	0	0	0	0	0	0.15674	0	0	0	0	0.408998	0	0	0	0	0	0	0	0	0	0	0	0	0
7	unclassified	0	0.00582411	0	0	0.00777001	0	0	0	0	0	0	0	0	0	0	0	0	0	0.15674	0	0	0	0	0.408998	0	0	0	0	0	0	0	0	0	0	0	0	0
6	g__Pelomonas	0	0	0	0	0	0	0	0	0	0	0	0	0	0	0	0	0	0	0.31348	0	0.242424	0	0	0	0	0	0	0.671141	0	0	0	0	0.217865	0	0	0	0
7	s__puraquae	0	0	0	0	0	0	0	0	0	0	0	0	0	0	0	0	0	0	0.31348	0	0.242424	0	0	0	0	0	0	0.671141	0	0	0	0	0.217865	0	0	0	0
6	g__Pseudorhodoferax	0	0	0	0	0	0	0	0	0	0	0	0	0	0	0	0	0	0	0.470219	0	0	0	0	0	0	0	0	0	0	0	0	0	0	0	0	0	0
7	s__soli	0	0	0	0	0	0	0	0	0	0	0	0	0	0	0	0	0	0	0.470219	0	0	0	0	0	0	0	0	0	0	0	0	0	0	0	0	0	0
6	g__Roseateles	0	0	0	0	0.00777001	0	0	0	0	0.00485861	0	0	0	0	0	0	0	0	0	0	0	0	0	0	0	0	0	0	0	0	0	0	0	0	0	0	0
7	s__depolymerans	0	0	0	0	0.00777001	0	0	0	0	0.00485861	0	0	0	0	0	0	0	0	0	0	0	0	0	0	0	0	0	0	0	0	0	0	0	0	0	0	0
6	g__Variovorax	0	0	0	0	0	0	0	0	0	0.0145758	0	0	0	0	0	0	0	0	0.15674	0	0	0.17331	0	0.204499	0	0.37037	0	0	0	0.353982	0	0	0	0.209205	0	0.51458	0
7	s__paradoxus	0	0	0	0	0	0	0	0	0	0.0145758	0	0	0	0	0	0	0	0	0.15674	0	0	0.17331	0	0.204499	0	0.37037	0	0	0	0.353982	0	0	0	0.209205	0	0.51458	0
6	g__Vitreoscilla	0	0	0	0	0	0	0	0	0	0	0	0	0	0	0	0	0	0	0	0	0	0	0	0	0	0	0	0	0	0	0	0	0	0.104603	0	0	0
7	s__filiformis	0	0	0	0	0	0	0	0	0	0	0	0	0	0	0	0	0	0	0	0	0	0	0	0	0	0	0	0	0	0	0	0	0	0.104603	0	0	0
5	f__Oxalobacteraceae	0.00806777	0.00291206	0.0115266	0.00225195	0.0621601	0.0906105	0.00345865	0.120066	0.00180408	0.0242931	0.00401832	0.00200618	0.0122708	0.0205571	0.00944399	0.0114305	0.0877523	0.00188957	1.09718	0.867052	0	1.38648	1.26582	0.613497	2.42215	0.37037	0	2.01342	2.67559	1.23894	0.621118	1.62037	1.74292	0.83682	1.38696	0.343053	0
6	g__Cupriavidus	0	0	0	0	0.01554	0	0	0.0150083	0	0	0	0	0	0	0.002361	0	0	0	0	0	0	0	0	0	0	0.37037	0	0	0	0	0	0	0	0	0	0	0
7	unclassified	0	0	0	0	0.01554	0	0	0.0150083	0	0	0	0	0	0	0.002361	0	0	0	0	0	0	0	0	0	0	0.37037	0	0	0	0	0	0	0	0	0	0	0
6	g__Herbaspirillum	0	0	0.00230532	0	0	0	0	0	0	0	0	0	0	0	0.002361	0	0	0	0	0	0	0	0	0	0.346021	0	0	0	0	0.353982	0	0	0	0	0	0	0
7	unclassified	0	0	0.00230532	0	0	0	0	0	0	0	0	0	0	0	0.002361	0	0	0	0	0	0	0	0	0	0.346021	0	0	0	0	0.353982	0	0	0	0	0	0	0
6	g__Herminiimonas	0	0	0.00691595	0.00225195	0.03108	0.0566316	0.00345865	0.060033	0.00180408	0.0145758	0.00401832	0.00200618	0.00981667	0.0154178	0	0.0085729	0.0376081	0	0.470219	0	0	0.17331	0	0.204499	0.346021	0	0	0	0	0	0	0	0.217865	0.104603	1.24827	0	0
7	s__fonticola	0	0	0.00691595	0.00225195	0.03108	0.0566316	0.00345865	0.060033	0.00180408	0.0145758	0.00401832	0.00200618	0.00981667	0.0154178	0	0.0085729	0.0376081	0	0.470219	0	0	0.17331	0	0.204499	0.346021	0	0	0	0	0	0	0	0.217865	0.104603	1.24827	0	0
6	g__Janthinobacterium	0	0	0	0	0	0	0	0.0150083	0	0	0	0	0	0	0	0	0	0	0	0	0	0	0.421941	0	0	0	0	0	0	0	0	0.462963	0.217865	0	0	0	0
7	s__lividum	0	0	0	0	0	0	0	0.0150083	0	0	0	0	0	0	0	0	0	0	0	0	0	0	0.421941	0	0	0	0	0	0	0	0	0.462963	0.217865	0	0	0	0
6	g__Massilia	0.00806777	0	0.00230532	0	0.00777001	0.0226526	0	0	0	0	0	0	0	0	0	0	0.0250721	0	0.31348	0	0	0	0	0.204499	0	0	0	0	1.67224	0	0	0	0.43573	0	0	0	0
7	s__aerilata	0	0	0	0	0	0	0	0	0	0	0	0	0	0	0	0	0.012536	0	0	0	0	0	0	0	0	0	0	0	0	0	0	0	0	0	0	0	0
7	s__aurea	0.00806777	0	0	0	0	0	0	0	0	0	0	0	0	0	0	0	0	0	0	0	0	0	0	0	0	0	0	0	0	0	0	0	0	0	0	0	0
7	s__niastensis	0	0	0	0	0.00777001	0.0226526	0	0	0	0	0	0	0	0	0	0	0	0	0.31348	0	0	0	0	0.204499	0	0	0	0	1.67224	0	0	0	0	0	0	0	0
7	s__timonae	0	0	0	0	0	0	0	0	0	0	0	0	0	0	0	0	0.012536	0	0	0	0	0	0	0	0	0	0	0	0	0	0	0	0	0	0	0	0
7	s__varians	0	0	0.00230532	0	0	0	0	0	0	0	0	0	0	0	0	0	0	0	0	0	0	0	0	0	0	0	0	0	0	0	0	0	0.43573	0	0	0	0
6	g__Paucimonas	0	0	0	0	0.00777001	0	0	0	0	0	0	0	0	0	0	0	0	0	0	0	0	0	0	0	0	0	0	0	0	0	0	0	0	0	0	0	0
7	s__lemoignei	0	0	0	0	0.00777001	0	0	0	0	0	0	0	0	0	0	0	0	0	0	0	0	0	0	0	0	0	0	0	0	0	0	0	0	0	0	0	0
6	g__Ralstonia	0	0.00291206	0	0	0	0.0113263	0	0.0300165	0	0.00971723	0	0	0.00245417	0.00513927	0.00472199	0.00285763	0.0250721	0.00188957	0.31348	0.867052	0	1.21317	0.843882	0.204499	1.38408	0	0	2.01342	1.00334	0.884956	0.621118	1.15741	0.87146	0.732218	0.138696	0.343053	0
7	unclassified	0	0.00291206	0	0	0	0.0113263	0	0.0300165	0	0.00971723	0	0	0.00245417	0.00513927	0.00472199	0.00285763	0.0250721	0.00188957	0.31348	0.867052	0	1.21317	0.843882	0.204499	1.38408	0	0	2.01342	1.00334	0.884956	0.621118	1.15741	0.87146	0.732218	0.138696	0.343053	0
6	g__Telluria	0	0	0	0	0	0	0	0	0	0	0	0	0	0	0	0	0	0	0	0	0	0	0	0	0.346021	0	0	0	0	0	0	0	0	0	0	0	0
7	s__mixta	0	0	0	0	0	0	0	0	0	0	0	0	0	0	0	0	0	0	0	0	0	0	0	0	0.346021	0	0	0	0	0	0	0	0	0	0	0	0
4	o__IS-44	0	0	0	0	0	0	0	0	0	0	0	0	0	0	0	0	0	0	0	0	0	0	0	0.408998	0	0	0	0	0	0	0	0	0	0	0	0	0
5	unclassified	0	0	0	0	0	0	0	0	0	0	0	0	0	0	0	0	0	0	0	0	0	0	0	0.408998	0	0	0	0	0	0	0	0	0	0	0	0	0
6	unclassified	0	0	0	0	0	0	0	0	0	0	0	0	0	0	0	0	0	0	0	0	0	0	0	0.408998	0	0	0	0	0	0	0	0	0	0	0	0	0
7	unclassified	0	0	0	0	0	0	0	0	0	0	0	0	0	0	0	0	0	0	0	0	0	0	0	0.408998	0	0	0	0	0	0	0	0	0	0	0	0	0
4	o__Methylophilales	0	0	0	0	0	0	0	0.0150083	0	0.00485861	0	0.00200618	0	0	0	0	0	0	0	0	0	0	0	0	0	0	0	0	0	0.176991	0	0	0	0.209205	0	0	0
5	f__Methylophilaceae	0	0	0	0	0	0	0	0.0150083	0	0.00485861	0	0.00200618	0	0	0	0	0	0	0	0	0	0	0	0	0	0	0	0	0	0.176991	0	0	0	0.209205	0	0	0
6	g__Methylobacillus	0	0	0	0	0	0	0	0.0150083	0	0.00485861	0	0.00200618	0	0	0	0	0	0	0	0	0	0	0	0	0	0	0	0	0	0.176991	0	0	0	0.209205	0	0	0
7	unclassified	0	0	0	0	0	0	0	0.0150083	0	0.00485861	0	0.00200618	0	0	0	0	0	0	0	0	0	0	0	0	0	0	0	0	0	0.176991	0	0	0	0.209205	0	0	0
4	o__Neisseriales	0	0.00291206	0	0	0.761461	0	0	0.0150083	0	0	0	0	0	0	0.00472199	0	0	0	0.15674	0	0	0	0	0	0	0	0	0	0	0	0	0	0.217865	0	0.138696	0.343053	0
5	f__Neisseriaceae	0	0.00291206	0	0	0.761461	0	0	0.0150083	0	0	0	0	0	0	0.00472199	0	0	0	0.15674	0	0	0	0	0	0	0	0	0	0	0	0	0	0.217865	0	0.138696	0.343053	0
6	g__Aquitalea	0	0	0	0	0	0	0	0	0	0	0	0	0	0	0.002361	0	0	0	0	0	0	0	0	0	0	0	0	0	0	0	0	0	0.217865	0	0.138696	0.171527	0
7	s__magnusonii	0	0	0	0	0	0	0	0	0	0	0	0	0	0	0.002361	0	0	0	0	0	0	0	0	0	0	0	0	0	0	0	0	0	0.217865	0	0.138696	0.171527	0
6	g__Kingella	0	0	0	0	0.10878	0	0	0	0	0	0	0	0	0	0	0	0	0	0	0	0	0	0	0	0	0	0	0	0	0	0	0	0	0	0	0	0
7	unclassified	0	0	0	0	0.10878	0	0	0	0	0	0	0	0	0	0	0	0	0	0	0	0	0	0	0	0	0	0	0	0	0	0	0	0	0	0	0	0
6	g__Neisseria	0	0.00291206	0	0	0.652681	0	0	0	0	0	0	0	0	0	0.002361	0	0	0	0.15674	0	0	0	0	0	0	0	0	0	0	0	0	0	0	0	0	0.171527	0
7	s__cinerea	0	0	0	0	0.10101	0	0	0	0	0	0	0	0	0	0	0	0	0	0	0	0	0	0	0	0	0	0	0	0	0	0	0	0	0	0	0	0
7	s__subflava	0	0.00291206	0	0	0.551671	0	0	0	0	0	0	0	0	0	0.002361	0	0	0	0.15674	0	0	0	0	0	0	0	0	0	0	0	0	0	0	0	0	0.171527	0
6	g__Vogesella	0	0	0	0	0	0	0	0.0150083	0	0	0	0	0	0	0	0	0	0	0	0	0	0	0	0	0	0	0	0	0	0	0	0	0	0	0	0	0
7	unclassified	0	0	0	0	0	0	0	0.0150083	0	0	0	0	0	0	0	0	0	0	0	0	0	0	0	0	0	0	0	0	0	0	0	0	0	0	0	0	0
4	o__Rhodocyclales	0	0	0	0	0	0	0	0	0	0	0	0	0	0	0	0	0	0	0.15674	0	0	0	0	0	0	0	0	0	0	0	0.310559	0	0	0.209205	0	0	0
5	f__Rhodocyclaceae	0	0	0	0	0	0	0	0	0	0	0	0	0	0	0	0	0	0	0.15674	0	0	0	0	0	0	0	0	0	0	0	0.310559	0	0	0.209205	0	0	0
6	g__Azospira	0	0	0	0	0	0	0	0	0	0	0	0	0	0	0	0	0	0	0	0	0	0	0	0	0	0	0	0	0	0	0	0	0	0.209205	0	0	0
7	unclassified	0	0	0	0	0	0	0	0	0	0	0	0	0	0	0	0	0	0	0	0	0	0	0	0	0	0	0	0	0	0	0	0	0	0.209205	0	0	0
6	g__KD1-23	0	0	0	0	0	0	0	0	0	0	0	0	0	0	0	0	0	0	0	0	0	0	0	0	0	0	0	0	0	0	0.310559	0	0	0	0	0	0
7	unclassified	0	0	0	0	0	0	0	0	0	0	0	0	0	0	0	0	0	0	0	0	0	0	0	0	0	0	0	0	0	0	0.310559	0	0	0	0	0	0
6	g__Zoogloea	0	0	0	0	0	0	0	0	0	0	0	0	0	0	0	0	0	0	0.15674	0	0	0	0	0	0	0	0	0	0	0	0	0	0	0	0	0	0
7	unclassified	0	0	0	0	0	0	0	0	0	0	0	0	0	0	0	0	0	0	0.15674	0	0	0	0	0	0	0	0	0	0	0	0	0	0	0	0	0	0
3	c__Deltaproteobacteria	0	0	0	0	0.01554	0	0	0	0	0	0	0	0	0	0	0	0	0	0	0	0	0	0	0	0.692042	0	0	0	0	0	0	0	0	0	0	0	0
4	o__Myxococcales	0	0	0	0	0.01554	0	0	0	0	0	0	0	0	0	0	0	0	0	0	0	0	0	0	0	0.692042	0	0	0	0	0	0	0	0	0	0	0	0
5	f__0319-6G20	0	0	0	0	0	0	0	0	0	0	0	0	0	0	0	0	0	0	0	0	0	0	0	0	0.692042	0	0	0	0	0	0	0	0	0	0	0	0
6	unclassified	0	0	0	0	0	0	0	0	0	0	0	0	0	0	0	0	0	0	0	0	0	0	0	0	0.692042	0	0	0	0	0	0	0	0	0	0	0	0
7	unclassified	0	0	0	0	0	0	0	0	0	0	0	0	0	0	0	0	0	0	0	0	0	0	0	0	0.692042	0	0	0	0	0	0	0	0	0	0	0	0
5	f__Nannocystaceae	0	0	0	0	0.00777001	0	0	0	0	0	0	0	0	0	0	0	0	0	0	0	0	0	0	0	0	0	0	0	0	0	0	0	0	0	0	0	0
6	g__Plesiocystis	0	0	0	0	0.00777001	0	0	0	0	0	0	0	0	0	0	0	0	0	0	0	0	0	0	0	0	0	0	0	0	0	0	0	0	0	0	0	0
7	unclassified	0	0	0	0	0.00777001	0	0	0	0	0	0	0	0	0	0	0	0	0	0	0	0	0	0	0	0	0	0	0	0	0	0	0	0	0	0	0	0
5	f__Polyangiaceae	0	0	0	0	0.00777001	0	0	0	0	0	0	0	0	0	0	0	0	0	0	0	0	0	0	0	0	0	0	0	0	0	0	0	0	0	0	0	0
6	g__Polyangium	0	0	0	0	0.00777001	0	0	0	0	0	0	0	0	0	0	0	0	0	0	0	0	0	0	0	0	0	0	0	0	0	0	0	0	0	0	0	0
7	s__fumosum	0	0	0	0	0.00777001	0	0	0	0	0	0	0	0	0	0	0	0	0	0	0	0	0	0	0	0	0	0	0	0	0	0	0	0	0	0	0	0
3	c__Epsilonproteobacteria	0	0	0	0	0.01554	0	0	0	0	0	0	0	0	0	0	0	0	0	0.626959	0	0.121212	0	0	0	0	0	0	0	0	0.353982	0	0	0	0	0.138696	0	0
4	o__Campylobacterales	0	0	0	0	0.01554	0	0	0	0	0	0	0	0	0	0	0	0	0	0.626959	0	0.121212	0	0	0	0	0	0	0	0	0.353982	0	0	0	0	0.138696	0	0
5	f__Campylobacteraceae	0	0	0	0	0.01554	0	0	0	0	0	0	0	0	0	0	0	0	0	0	0	0	0	0	0	0	0	0	0	0	0.353982	0	0	0	0	0.138696	0	0
6	g__Campylobacter	0	0	0	0	0.01554	0	0	0	0	0	0	0	0	0	0	0	0	0	0	0	0	0	0	0	0	0	0	0	0	0.353982	0	0	0	0	0.138696	0	0
7	s__ureolyticus	0	0	0	0	0	0	0	0	0	0	0	0	0	0	0	0	0	0	0	0	0	0	0	0	0	0	0	0	0	0	0	0	0	0	0.138696	0	0
7	unclassified	0	0	0	0	0.01554	0	0	0	0	0	0	0	0	0	0	0	0	0	0	0	0	0	0	0	0	0	0	0	0	0.353982	0	0	0	0	0	0	0
5	f__Helicobacteraceae	0	0	0	0	0	0	0	0	0	0	0	0	0	0	0	0	0	0	0.626959	0	0.121212	0	0	0	0	0	0	0	0	0	0	0	0	0	0	0	0
6	g__Helicobacter	0	0	0	0	0	0	0	0	0	0	0	0	0	0	0	0	0	0	0.626959	0	0.121212	0	0	0	0	0	0	0	0	0	0	0	0	0	0	0	0
7	s__pylori	0	0	0	0	0	0	0	0	0	0	0	0	0	0	0	0	0	0	0.626959	0	0.121212	0	0	0	0	0	0	0	0	0	0	0	0	0	0	0	0
3	c__Gammaproteobacteria	0.129084	0.174723	0.145235	0.0720623	0.13209	1.5517	0.228271	0.0450248	0.0252571	0.262365	0.108495	0.0882719	0.120254	0.49337	0.00944399	0.137166	1.10317	0.0510185	57.3668	74.5665	70.1818	76.9497	62.4473	64.6217	67.128	78.1481	68.4211	63.7584	61.8729	68.6726	69.8758	68.9815	63.8344	70.6067	63.6616	73.4134	0
4	o__Enterobacteriales	0	0	0	0	0	0	0	0	0	0.0242931	0	0	0.00245417	0	0	0.00571527	0	0.00377915	0	0.578035	0	0.34662	0.843882	0.613497	0.346021	0.740741	0	0	0.334448	0.353982	0	0	0	0.41841	0	1.20069	0
5	f__Enterobacteriaceae	0	0	0	0	0	0	0	0	0	0.0242931	0	0	0.00245417	0	0	0.00571527	0	0.00377915	0	0.578035	0	0.34662	0.843882	0.613497	0.346021	0.740741	0	0	0.334448	0.353982	0	0	0	0.41841	0	1.20069	0
6	g__Enterobacter	0	0	0	0	0	0	0	0	0	0	0	0	0.00245417	0	0	0.00571527	0	0	0	0.578035	0	0.34662	0.843882	0.408998	0.346021	0.37037	0	0	0	0.353982	0	0	0	0.41841	0	0.857633	0
7	s__aerogenes	0	0	0	0	0	0	0	0	0	0	0	0	0	0	0	0	0	0	0	0	0	0	0	0	0	0	0	0	0	0	0	0	0	0	0	0.171527	0
7	s__cowanii	0	0	0	0	0	0	0	0	0	0	0	0	0	0	0	0	0	0	0	0	0	0	0.421941	0	0.346021	0.37037	0	0	0	0	0	0	0	0	0	0.343053	0
7	s__hormaechei	0	0	0	0	0	0	0	0	0	0	0	0	0.00245417	0	0	0.00571527	0	0	0	0.578035	0	0.34662	0.421941	0.408998	0	0	0	0	0	0.353982	0	0	0	0.41841	0	0.343053	0
6	g__Pantoea	0	0	0	0	0	0	0	0	0	0	0	0	0	0	0	0	0	0	0	0	0	0	0	0	0	0.37037	0	0	0.334448	0	0	0	0	0	0	0.343053	0
7	s__ananatis	0	0	0	0	0	0	0	0	0	0	0	0	0	0	0	0	0	0	0	0	0	0	0	0	0	0.37037	0	0	0.334448	0	0	0	0	0	0	0.343053	0
6	g__Salmonella	0	0	0	0	0	0	0	0	0	0.0242931	0	0	0	0	0	0	0	0.00377915	0	0	0	0	0	0	0	0	0	0	0	0	0	0	0	0	0	0	0
7	s__enterica	0	0	0	0	0	0	0	0	0	0.0242931	0	0	0	0	0	0	0	0.00377915	0	0	0	0	0	0	0	0	0	0	0	0	0	0	0	0	0	0	0
6	g__Yokenella	0	0	0	0	0	0	0	0	0	0	0	0	0	0	0	0	0	0	0	0	0	0	0	0.204499	0	0	0	0	0	0	0	0	0	0	0	0	0
7	s__regensburgei	0	0	0	0	0	0	0	0	0	0	0	0	0	0	0	0	0	0	0	0	0	0	0	0.204499	0	0	0	0	0	0	0	0	0	0	0	0	0
4	o__Pasteurellales	0	0	0	0	0.0543901	0	0	0	0	0	0	0	0	0	0.002361	0	0	0	0	0	0	0	0	0	0	0	0	0	0	0	0.310559	0	0	0	0.138696	0	0
5	f__Pasteurellaceae	0	0	0	0	0.0543901	0	0	0	0	0	0	0	0	0	0.002361	0	0	0	0	0	0	0	0	0	0	0	0	0	0	0	0.310559	0	0	0	0.138696	0	0
6	g__Aggregatibacter	0	0	0	0	0.00777001	0	0	0	0	0	0	0	0	0	0	0	0	0	0	0	0	0	0	0	0	0	0	0	0	0	0	0	0	0	0	0	0
7	s__segnis	0	0	0	0	0.00777001	0	0	0	0	0	0	0	0	0	0	0	0	0	0	0	0	0	0	0	0	0	0	0	0	0	0	0	0	0	0	0	0
6	g__Haemophilus	0	0	0	0	0.04662	0	0	0	0	0	0	0	0	0	0.002361	0	0	0	0	0	0	0	0	0	0	0	0	0	0	0	0.310559	0	0	0	0.138696	0	0
7	s__influenzae	0	0	0	0	0.03885	0	0	0	0	0	0	0	0	0	0.002361	0	0	0	0	0	0	0	0	0	0	0	0	0	0	0	0.310559	0	0	0	0	0	0
7	s__parainfluenzae	0	0	0	0	0.00777001	0	0	0	0	0	0	0	0	0	0	0	0	0	0	0	0	0	0	0	0	0	0	0	0	0	0	0	0	0	0.138696	0	0
4	o__Pseudomonadales	0.00403388	0	0.00461063	0	0.04662	0.0566316	0	0.0450248	0	0.0194345	0	0	0	0.0359749	0.002361	0.0085729	0.0376081	0.00188957	0	0.578035	0.363636	0.693241	0	0.613497	0.346021	0.37037	0	0	0.334448	0	0.931677	0.925926	0.217865	0.83682	0	0.171527	0
5	f__Moraxellaceae	0	0	0	0	0.01554	0	0	0	0	0	0	0	0	0	0	0	0	0	0	0.289017	0.121212	0.17331	0	0	0	0	0	0	0	0	0	0	0	0	0	0.171527	0
6	g__Acinetobacter	0	0	0	0	0	0	0	0	0	0	0	0	0	0	0	0	0	0	0	0.289017	0	0.17331	0	0	0	0	0	0	0	0	0	0	0	0	0	0.171527	0
7	s__lwoffii	0	0	0	0	0	0	0	0	0	0	0	0	0	0	0	0	0	0	0	0	0	0	0	0	0	0	0	0	0	0	0	0	0	0	0	0.171527	0
7	s__rhizosphaerae	0	0	0	0	0	0	0	0	0	0	0	0	0	0	0	0	0	0	0	0.289017	0	0.17331	0	0	0	0	0	0	0	0	0	0	0	0	0	0	0
6	g__Enhydrobacter	0	0	0	0	0.01554	0	0	0	0	0	0	0	0	0	0	0	0	0	0	0	0	0	0	0	0	0	0	0	0	0	0	0	0	0	0	0	0
7	unclassified	0	0	0	0	0.01554	0	0	0	0	0	0	0	0	0	0	0	0	0	0	0	0	0	0	0	0	0	0	0	0	0	0	0	0	0	0	0	0
6	g__Moraxella	0	0	0	0	0	0	0	0	0	0	0	0	0	0	0	0	0	0	0	0	0.121212	0	0	0	0	0	0	0	0	0	0	0	0	0	0	0	0
7	unclassified	0	0	0	0	0	0	0	0	0	0	0	0	0	0	0	0	0	0	0	0	0.121212	0	0	0	0	0	0	0	0	0	0	0	0	0	0	0	0
5	f__Pseudomonadaceae	0.00403388	0	0.00461063	0	0.03108	0.0566316	0	0.0450248	0	0.0194345	0	0	0	0.0359749	0.002361	0.0085729	0.0376081	0.00188957	0	0.289017	0.242424	0.519931	0	0.613497	0.346021	0.37037	0	0	0.334448	0	0.931677	0.925926	0.217865	0.83682	0	0	0
6	g__Pseudomonas	0.00403388	0	0.00461063	0	0.03108	0.0566316	0	0.0450248	0	0.0194345	0	0	0	0.0359749	0.002361	0.0085729	0.0376081	0.00188957	0	0.289017	0.242424	0.519931	0	0.613497	0.346021	0.37037	0	0	0.334448	0	0.931677	0.925926	0.217865	0.83682	0	0	0
7	s__umsongensis	0.00403388	0	0.00230532	0	0.01554	0.0339789	0	0.0300165	0	0.00971723	0	0	0	0.0308356	0.002361	0.00285763	0.012536	0	0	0.289017	0	0.17331	0	0	0.346021	0.37037	0	0	0	0	0	0.925926	0	0.627615	0	0	0
7	s__veronii	0	0	0.00230532	0	0	0.0226526	0	0	0	0.00971723	0	0	0	0.00513927	0	0.00571527	0.0250721	0	0	0	0.242424	0.34662	0	0.613497	0	0	0	0	0.334448	0	0.931677	0	0.217865	0.104603	0	0	0
7	s__viridiflava	0	0	0	0	0.01554	0	0	0.0150083	0	0	0	0	0	0	0	0	0	0.00188957	0	0	0	0	0	0	0	0	0	0	0	0	0	0	0	0.104603	0	0	0
4	o__Thiotrichales	0	0	0	0	0	0	0	0	0	0	0	0	0	0	0	0	0.012536	0	0	0	0	0	0	0	0	0	0	0	0	0	0	0	0	0	0	0.171527	0
5	f__Thiotrichaceae	0	0	0	0	0	0	0	0	0	0	0	0	0	0	0	0	0.012536	0	0	0	0	0	0	0	0	0	0	0	0	0	0	0	0	0	0	0.171527	0
6	g__Beggiatoa	0	0	0	0	0	0	0	0	0	0	0	0	0	0	0	0	0.012536	0	0	0	0	0	0	0	0	0	0	0	0	0	0	0	0	0	0	0.171527	0
7	s__alba	0	0	0	0	0	0	0	0	0	0	0	0	0	0	0	0	0.012536	0	0	0	0	0	0	0	0	0	0	0	0	0	0	0	0	0	0	0.171527	0
4	o__Xanthomonadales	0.12505	0.174723	0.140624	0.0720623	0.03108	1.49507	0.228271	0	0.0252571	0.218638	0.108495	0.0882719	0.1178	0.457395	0.00472199	0.122878	1.05303	0.0453498	57.3668	73.4104	69.8182	75.9099	61.6034	63.3947	66.436	77.037	68.4211	63.7584	61.204	68.3186	68.6335	68.0556	63.6166	69.3515	63.5229	71.8696	0
5	f__Xanthomonadaceae	0.12505	0.174723	0.140624	0.0720623	0.03108	1.49507	0.228271	0	0.0252571	0.218638	0.108495	0.0882719	0.1178	0.457395	0.00472199	0.122878	1.05303	0.0453498	57.3668	73.4104	69.8182	75.9099	61.6034	63.3947	66.436	77.037	68.4211	63.7584	61.204	68.3186	68.6335	68.0556	63.6166	69.3515	63.5229	71.8696	0
6	g__Dyella	0	0	0	0	0	0	0	0	0	0	0	0	0	0	0	0	0	0	0	0	0.121212	0	0	0	0	0	0	0	0	0	0	0	0	0	0	0	0
7	s__japonica	0	0	0	0	0	0	0	0	0	0	0	0	0	0	0	0	0	0	0	0	0.121212	0	0	0	0	0	0	0	0	0	0	0	0	0	0	0	0
6	g__Fulvimonas	0	0	0	0	0	0.0339789	0	0	0	0	0.00803665	0	0	0	0	0	0	0	0	0	0.363636	0	0	0	0	0	0	0	0	0	0	0	0	0.313808	0.138696	0	0
7	s__soli	0	0	0	0	0	0.0339789	0	0	0	0	0.00803665	0	0	0	0	0	0	0	0	0	0.363636	0	0	0	0	0	0	0	0	0	0	0	0	0.313808	0.138696	0	0
6	g__Pseudoxanthomonas	0	0	0	0	0	0	0	0	0	0	0	0	0	0	0	0	0	0	0	0	0	0	0	0	0	0	0	0	0	0	0	0	0	0.209205	0	0	0
7	s__kaohsiungensis	0	0	0	0	0	0	0	0	0	0	0	0	0	0	0	0	0	0	0	0	0	0	0	0	0	0	0	0	0	0	0	0	0	0.209205	0	0	0
6	g__Rhodanobacter	0.12505	0.171811	0.140624	0.0720623	0	1.46109	0.224812	0	0.0252571	0.213779	0.100458	0.0882719	0.1178	0.452256	0.00472199	0.122878	1.01542	0.0453498	57.0533	73.1214	69.2121	75.9099	59.9156	63.3947	66.436	76.6667	68.4211	63.0872	60.8696	68.3186	67.7019	67.3611	63.1808	68.5146	63.1068	71.012	0
7	s__terrae	0.12505	0.171811	0.140624	0.0720623	0	1.46109	0.224812	0	0.0252571	0.213779	0.100458	0.0882719	0.1178	0.452256	0.00472199	0.122878	1.01542	0.0453498	57.0533	73.1214	69.2121	75.9099	59.9156	63.3947	66.436	76.6667	68.4211	63.0872	60.8696	68.3186	67.7019	67.3611	63.1808	68.5146	63.1068	71.012	0
6	g__Stenotrophomonas	0	0.00291206	0	0	0.01554	0	0.00345865	0	0	0.00485861	0	0	0	0.00513927	0	0	0.0376081	0	0.31348	0.289017	0.121212	0	1.68776	0	0	0.37037	0	0.671141	0.334448	0	0.931677	0.694444	0.43573	0.313808	0.277393	0.857633	0
7	s__geniculata	0	0	0	0	0.01554	0	0.00345865	0	0	0.00485861	0	0	0	0.00513927	0	0	0.0376081	0	0.31348	0.289017	0.121212	0	1.68776	0	0	0.37037	0	0	0.334448	0	0.621118	0.462963	0.217865	0	0.138696	0.857633	0
7	s__maltophilia	0	0	0	0	0	0	0	0	0	0	0	0	0	0	0	0	0	0	0	0	0	0	0	0	0	0	0	0.671141	0	0	0	0	0	0	0	0	0
7	s__rhizophila	0	0.00291206	0	0	0	0	0	0	0	0	0	0	0	0	0	0	0	0	0	0	0	0	0	0	0	0	0	0	0	0	0.310559	0.231481	0.217865	0.313808	0.138696	0	0
6	g__Xanthomonas	0	0	0	0	0.01554	0	0	0	0	0	0	0	0	0	0	0	0	0	0	0	0	0	0	0	0	0	0	0	0	0	0	0	0	0	0	0	0
7	s__axonopodis	0	0	0	0	0.01554	0	0	0	0	0	0	0	0	0	0	0	0	0	0	0	0	0	0	0	0	0	0	0	0	0	0	0	0	0	0	0	0
2	p__Spirochaetes	0	0	0	0	0.02331	0	0	0	0	0	0	0	0	0	0	0	0	0	0	0	0	0	0	0	0	0	0	0	0	0	0	0	0	0	0	0	0
3	c__Spirochaetes	0	0	0	0	0.02331	0	0	0	0	0	0	0	0	0	0	0	0	0	0	0	0	0	0	0	0	0	0	0	0	0	0	0	0	0	0	0	0
4	o__Spirochaetales	0	0	0	0	0.02331	0	0	0	0	0	0	0	0	0	0	0	0	0	0	0	0	0	0	0	0	0	0	0	0	0	0	0	0	0	0	0	0
5	f__Spirochaetaceae	0	0	0	0	0.02331	0	0	0	0	0	0	0	0	0	0	0	0	0	0	0	0	0	0	0	0	0	0	0	0	0	0	0	0	0	0	0	0
6	g__Treponema	0	0	0	0	0.02331	0	0	0	0	0	0	0	0	0	0	0	0	0	0	0	0	0	0	0	0	0	0	0	0	0	0	0	0	0	0	0	0
7	s__socranskii	0	0	0	0	0.00777001	0	0	0	0	0	0	0	0	0	0	0	0	0	0	0	0	0	0	0	0	0	0	0	0	0	0	0	0	0	0	0	0
7	unclassified	0	0	0	0	0.01554	0	0	0	0	0	0	0	0	0	0	0	0	0	0	0	0	0	0	0	0	0	0	0	0	0	0	0	0	0	0	0	0
2	p__TM7	0	0	0	0	0.0543901	0	0	0	0	0	0	0	0	0	0	0	0	0	0.31348	1.44509	0	0	0	0	0	0	0	0	0	0	0	0.231481	0	0	0	0.343053	0
3	c__TM7-1	0	0	0	0	0.00777001	0	0	0	0	0	0	0	0	0	0	0	0	0	0	0	0	0	0	0	0	0	0	0	0	0	0	0	0	0	0	0	0
4	unclassified	0	0	0	0	0.00777001	0	0	0	0	0	0	0	0	0	0	0	0	0	0	0	0	0	0	0	0	0	0	0	0	0	0	0	0	0	0	0	0
5	unclassified	0	0	0	0	0.00777001	0	0	0	0	0	0	0	0	0	0	0	0	0	0	0	0	0	0	0	0	0	0	0	0	0	0	0	0	0	0	0	0
6	unclassified	0	0	0	0	0.00777001	0	0	0	0	0	0	0	0	0	0	0	0	0	0	0	0	0	0	0	0	0	0	0	0	0	0	0	0	0	0	0	0
7	unclassified	0	0	0	0	0.00777001	0	0	0	0	0	0	0	0	0	0	0	0	0	0	0	0	0	0	0	0	0	0	0	0	0	0	0	0	0	0	0	0
3	c__TM7-3	0	0	0	0	0.04662	0	0	0	0	0	0	0	0	0	0	0	0	0	0.31348	1.44509	0	0	0	0	0	0	0	0	0	0	0	0.231481	0	0	0	0.343053	0
4	o__EW055	0	0	0	0	0.04662	0	0	0	0	0	0	0	0	0	0	0	0	0	0	1.44509	0	0	0	0	0	0	0	0	0	0	0	0.231481	0	0	0	0.343053	0
5	unclassified	0	0	0	0	0.04662	0	0	0	0	0	0	0	0	0	0	0	0	0	0	1.44509	0	0	0	0	0	0	0	0	0	0	0	0.231481	0	0	0	0.343053	0
6	unclassified	0	0	0	0	0.04662	0	0	0	0	0	0	0	0	0	0	0	0	0	0	1.44509	0	0	0	0	0	0	0	0	0	0	0	0.231481	0	0	0	0.343053	0
7	unclassified	0	0	0	0	0.04662	0	0	0	0	0	0	0	0	0	0	0	0	0	0	1.44509	0	0	0	0	0	0	0	0	0	0	0	0.231481	0	0	0	0.343053	0
4	unclassified	0	0	0	0	0	0	0	0	0	0	0	0	0	0	0	0	0	0	0.31348	0	0	0	0	0	0	0	0	0	0	0	0	0	0	0	0	0	0
5	unclassified	0	0	0	0	0	0	0	0	0	0	0	0	0	0	0	0	0	0	0.31348	0	0	0	0	0	0	0	0	0	0	0	0	0	0	0	0	0	0
6	unclassified	0	0	0	0	0	0	0	0	0	0	0	0	0	0	0	0	0	0	0.31348	0	0	0	0	0	0	0	0	0	0	0	0	0	0	0	0	0	0
7	unclassified	0	0	0	0	0	0	0	0	0	0	0	0	0	0	0	0	0	0	0.31348	0	0	0	0	0	0	0	0	0	0	0	0	0	0	0	0	0	0
2	p__[Thermi]	0	0	0	0	0.02331	0.0113263	0	0	0	0	0	0	0	0.00513927	0	0	0	0	0	0	0	0	0	0	0	0	0	0	0	0	0	0	0	0.104603	0	0	0
3	c__Deinococci	0	0	0	0	0.02331	0.0113263	0	0	0	0	0	0	0	0.00513927	0	0	0	0	0	0	0	0	0	0	0	0	0	0	0	0	0	0	0	0.104603	0	0	0
4	o__Deinococcales	0	0	0	0	0.02331	0	0	0	0	0	0	0	0	0	0	0	0	0	0	0	0	0	0	0	0	0	0	0	0	0	0	0	0	0	0	0	0
5	f__Deinococcaceae	0	0	0	0	0.02331	0	0	0	0	0	0	0	0	0	0	0	0	0	0	0	0	0	0	0	0	0	0	0	0	0	0	0	0	0	0	0	0
6	g__Deinococcus	0	0	0	0	0.02331	0	0	0	0	0	0	0	0	0	0	0	0	0	0	0	0	0	0	0	0	0	0	0	0	0	0	0	0	0	0	0	0
7	unclassified	0	0	0	0	0.02331	0	0	0	0	0	0	0	0	0	0	0	0	0	0	0	0	0	0	0	0	0	0	0	0	0	0	0	0	0	0	0	0
4	o__Thermales	0	0	0	0	0	0.0113263	0	0	0	0	0	0	0	0.00513927	0	0	0	0	0	0	0	0	0	0	0	0	0	0	0	0	0	0	0	0.104603	0	0	0
5	f__Thermaceae	0	0	0	0	0	0.0113263	0	0	0	0	0	0	0	0.00513927	0	0	0	0	0	0	0	0	0	0	0	0	0	0	0	0	0	0	0	0.104603	0	0	0
6	g__Meiothermus	0	0	0	0	0	0.0113263	0	0	0	0	0	0	0	0	0	0	0	0	0	0	0	0	0	0	0	0	0	0	0	0	0	0	0	0	0	0	0
7	unclassified	0	0	0	0	0	0.0113263	0	0	0	0	0	0	0	0	0	0	0	0	0	0	0	0	0	0	0	0	0	0	0	0	0	0	0	0	0	0	0
6	g__Thermus	0	0	0	0	0	0	0	0	0	0	0	0	0	0.00513927	0	0	0	0	0	0	0	0	0	0	0	0	0	0	0	0	0	0	0	0.104603	0	0	0
7	unclassified	0	0	0	0	0	0	0	0	0	0	0	0	0	0.00513927	0	0	0	0	0	0	0	0	0	0	0	0	0	0	0	0	0	0	0	0.104603	0	0	0
